# Supplementary material for: Regulated bacterial interaction networks: A mathematical framework to describe competitive growth under inclusion of metabolite cross-feeding
Source: PLoS Comput Biol. 2023 Aug 21;19(8):e1011402. doi: 10.1371/journal.pcbi.1011402 (PMC10470959; doi:10.1371/journal.pcbi.1011402)
Supplement: S1 Data — P. veronii and P. putida extracted growth kinetic parameters. (XLSX) [file pcbi.1011402.s006.xlsx]

## Sheet: Fig2_Guex A
Mu_max mean	Yield mean	Ks norm mean		Script used ParamInfv2.m
0.5298	0.2645	0.1685
Lognfit parameters	Yield mean	Ks norm mean
LN_mu_max	-0.635281	0.000871207
LN_yield	-1.32974	0.000864193
LN_gamma	-1.78075	0.00973053
Resource concentration (g/mL) t = 0	0.00024

## Sheet: Fig2_Guex B
Mu_max mean	Yield mean	Ks norm mean		Script used ParamInfv2.m
1.1939	0.3987	0.2082
Lognfit parameters	Yield mean	Ks norm mean
LN_mu_max	0.177179	0.00044721
LN_yield	-0.919585	0.000164605
LN_gamma	-1.56929	0.00581867
Resource concentration (g/mL) t = 0	0.00024

## Sheet: Fig2_Guex C
Script used CoCultSimv2.m
P.veronii OD															P.putida OD
Time [s]	Time (h)	B2	B3	B4	B5	B6	B7	B8	B9	B10	B11	AVE	stdev		Time [s]	Time (h)	C2	C3	C4	C5	C6	C7	C8	C9	C10	C11	AVE	stdev
0	0	0.0865	0.0865	0.0865	0.0865	0.0866	0.0866	0.0866	0.0865	0.0866	0.0865	0.0865	1.04e-05		0	0	0.0864684	0.0864614	0.0864611	0.0864654	0.0864678	0.0864678	0.0864686	0.0864765	0.0864742	0.0864686	0.086468	4.59077e-06
900.7	0.3	0.0866	0.0866	0.0867	0.0867	0.0866	0.0867	0.0868	0.0867	0.0868	0.0869	0.0867	0.000101		900.7	0.250194	0.0865684	0.0866613	0.0866611	0.0870654	0.0868678	0.0870678	0.0863686	0.0866765	0.0868742	0.0866686	0.086748	0.000203489
1800.7	0.5	0.0869	0.0867	0.087	0.0873	0.0869	0.0866	0.0871	0.0864	0.087	0.0867	0.0869	0.000249		1800.7	0.500194	0.0871684	0.0867614	0.0870611	0.0870654	0.0871678	0.0872678	0.0866686	0.0867765	0.0871742	0.0869686	0.087008	0.000240575
2700.7	0.8	0.0871	0.0869	0.087	0.0874	0.087	0.0866	0.0872	0.0866	0.0872	0.0871	0.087	0.000248		2700.7	0.750194	0.0874684	0.0870613	0.0873611	0.0876654	0.0874678	0.0874678	0.0868686	0.0870765	0.0873742	0.0870686	0.087288	0.000259619
3600.6	1	0.0872	0.0869	0.0871	0.0872	0.0872	0.0867	0.0872	0.0869	0.0873	0.0871	0.0871	0.000179		3600.6	1.00017	0.0876683	0.0871613	0.0874611	0.0872654	0.0877678	0.0877678	0.0869686	0.0872765	0.0879742	0.0873686	0.087468	0.000286492
4500.6	1.3	0.0869	0.0869	0.087	0.087	0.0869	0.0869	0.0871	0.0867	0.087	0.087	0.0869	9.88e-05		4500.6	1.25017	0.0874684	0.0874614	0.0877611	0.0880654	0.0873678	0.0879678	0.0874686	0.0875765	0.0881742	0.0871686	0.087648	0.000319997
5400.7	1.5	0.087	0.087	0.0872	0.087	0.0869	0.0871	0.087	0.0868	0.0871	0.0872	0.087	0.000127		5400.7	1.50019	0.0880684	0.0878614	0.0881611	0.0880654	0.0880678	0.0883678	0.0880686	0.0881765	0.0882742	0.0880686	0.088118	0.000335701
6300.7	1.8	0.0875	0.0871	0.0873	0.0874	0.0875	0.0871	0.0873	0.0869	0.0874	0.0874	0.0873	0.000183		6300.7	1.75019	0.0887684	0.0883613	0.0886611	0.0887654	0.0887678	0.0887678	0.0887686	0.0887765	0.0888742	0.0886686	0.088718	0.000327379
7200.7	2	0.0871	0.0872	0.0873	0.0872	0.0871	0.0872	0.0873	0.0872	0.0874	0.0875	0.0873	0.00013		7200.7	2.00019	0.0890684	0.0890614	0.0893611	0.0896654	0.0889678	0.0895678	0.0883686	0.0890765	0.0895742	0.0888686	0.089158	0.000356922
8100.7	2.3	0.0873	0.0875	0.0875	0.0874	0.0872	0.0872	0.0874	0.0872	0.0875	0.0879	0.0874	0.00022		8100.7	2.25019	0.0901684	0.0900614	0.0901611	0.0909654	0.0899678	0.0906678	0.0896686	0.0900765	0.0907742	0.0898686	0.090238	0.000664901
9000.7	2.5	0.0877	0.0877	0.0877	0.0878	0.0876	0.0873	0.0877	0.087	0.0881	0.0877	0.0876	0.000275		9000.7	2.50019	0.0912684	0.0911614	0.0910611	0.0913654	0.0913678	0.0914678	0.0914686	0.0913765	0.0917742	0.0908686	0.091318	0.000632113
9900.7	2.8	0.088	0.0878	0.0879	0.0881	0.0878	0.0874	0.0878	0.0872	0.0881	0.088	0.0878	0.000287		9900.7	2.75019	0.0935684	0.0929614	0.0928611	0.0932654	0.0929678	0.0932678	0.0928686	0.0928765	0.0927742	0.0925686	0.092998	0.000878205
10800.8	3	0.0886	0.0878	0.0879	0.0882	0.088	0.0874	0.088	0.0874	0.088	0.088	0.0879	0.000342		10800.8	3.00022	0.0959684	0.0946613	0.0948611	0.0952654	0.0950678	0.0958678	0.0952686	0.0951765	0.0954742	0.0944686	0.095208	0.00116736
11700.8	3.3	0.0881	0.0881	0.0882	0.0882	0.0881	0.0878	0.088	0.0875	0.0884	0.0881	0.0881	0.000232		11700.8	3.25022	0.0978684	0.0973614	0.0973611	0.0980654	0.0977678	0.0977678	0.0975686	0.0973765	0.0976742	0.0967686	0.097558	0.00124256
12600.8	3.5	0.0884	0.0882	0.0887	0.0885	0.0884	0.0883	0.0883	0.0877	0.0884	0.0883	0.0883	0.000242		12600.8	3.50022	0.100868	0.100761	0.100861	0.100665	0.100668	0.101168	0.100869	0.101977	0.101474	0.100769	0.101008	0.00176485
13500.8	3.8	0.0886	0.0897	0.0887	0.0887	0.0889	0.0881	0.0886	0.0883	0.0887	0.0885	0.0887	0.00041		13500.8	3.75022	0.107568	0.105761	0.105961	0.106765	0.106768	0.106468	0.106069	0.105877	0.105274	0.104669	0.106118	0.00262912
14400.8	4	0.0886	0.0887	0.0887	0.0889	0.0887	0.0882	0.0885	0.0882	0.0888	0.0887	0.0886	0.000234		14400.8	4.00022	0.112468	0.110961	0.111961	0.110865	0.111968	0.111668	0.111669	0.111777	0.111874	0.110469	0.111568	0.00281031
15300.8	4.3	0.089	0.089	0.0893	0.0893	0.089	0.0886	0.089	0.0886	0.0893	0.089	0.089	0.000251		15300.8	4.25022	0.119968	0.119561	0.119961	0.119565	0.119868	0.119368	0.118869	0.119977	0.120174	0.119969	0.119728	0.00410885
16200.8	4.5	0.0893	0.0913	0.0901	0.0897	0.0892	0.0889	0.0893	0.0887	0.0896	0.0894	0.0896	0.000706		16200.8	4.50022	0.133868	0.131361	0.131061	0.131765	0.131168	0.131468	0.131169	0.129977	0.129474	0.129169	0.131048	0.00573591
17100.9	4.8	0.0902	0.0896	0.09	0.0899	0.0899	0.0893	0.0899	0.0892	0.0899	0.0897	0.0898	0.000299		17100.9	4.75025	0.143268	0.141061	0.141261	0.141165	0.141568	0.140668	0.141169	0.142277	0.141774	0.141669	0.141588	0.00536802
18000.9	5	0.0899	0.0899	0.09	0.0901	0.09	0.0896	0.0898	0.0894	0.0901	0.09	0.0899	0.000217		18000.9	5.00025	0.154568	0.152261	0.152961	0.152265	0.152668	0.152368	0.153069	0.153577	0.153574	0.153169	0.153048	0.00577197
18900.9	5.3	0.0903	0.0903	0.0905	0.0907	0.0906	0.0901	0.0905	0.0898	0.0905	0.0904	0.0904	0.000245		18900.9	5.25025	0.166868	0.164861	0.166461	0.166465	0.165768	0.165868	0.165969	0.166977	0.167274	0.166569	0.166308	0.00666472
19800.9	5.5	0.093	0.0954	0.0943	0.0942	0.0926	0.0911	0.0909	0.0903	0.0912	0.0908	0.0924	0.00171		19800.9	5.50025	0.183368	0.181261	0.179961	0.181565	0.181068	0.180968	0.180769	0.180077	0.181074	0.179969	0.181008	0.00739598
20700.9	5.8	0.0916	0.0919	0.0939	0.095	0.0962	0.0948	0.0918	0.0906	0.0913	0.0912	0.0928	0.00185		20700.9	5.75025	0.197568	0.194061	0.194361	0.195065	0.194468	0.194568	0.193469	0.195777	0.195574	0.194869	0.194978	0.00705872
21601	6	0.0957	0.0975	0.0959	0.0933	0.0923	0.0915	0.0919	0.0912	0.0919	0.0919	0.0933	0.00213		21601	6.00028	0.210368	0.208261	0.208261	0.207365	0.207668	0.206468	0.207169	0.208177	0.209574	0.208269	0.208158	0.00667773
22501	6.3	0.0946	0.0995	0.0974	0.0992	0.0974	0.0948	0.0927	0.0922	0.0928	0.0923	0.0953	0.00273		22501	6.25028	0.227968	0.226161	0.225561	0.224265	0.224068	0.222568	0.223369	0.225077	0.225874	0.224569	0.224948	0.00849276
23401	6.5	0.0965	0.0988	0.1	0.0961	0.0971	0.0944	0.0939	0.0925	0.093	0.0931	0.0956	0.00251		23401	6.50028	0.247068	0.244661	0.244561	0.246065	0.246868	0.246868	0.247169	0.249877	0.249074	0.247169	0.246938	0.0110998
24301	6.8	0.0936	0.0935	0.0935	0.0939	0.0942	0.0933	0.0944	0.0932	0.0942	0.0939	0.0938	0.00037		24301	6.75028	0.247368	0.244961	0.245561	0.245765	0.246568	0.246368	0.246669	0.247577	0.247574	0.246669	0.246508	0.00128031
25201	7	0.101	0.104	0.103	0.102	0.0989	0.0967	0.097	0.0946	0.095	0.0953	0.0988	0.00344		25201	7.00028	0.247068	0.244661	0.245261	0.245765	0.246668	0.246968	0.246969	0.247377	0.247874	0.247569	0.246618	0.000919199
26101	7.3	0.104	0.11	0.107	0.103	0.0979	0.0963	0.0959	0.095	0.0954	0.096	0.1	0.00518		26101	7.25028	0.246068	0.243761	0.244161	0.244865	0.245968	0.246068	0.246069	0.246477	0.246774	0.246169	0.245638	0.00109421
27001	7.5	0.0975	0.0958	0.0964	0.0966	0.097	0.0966	0.0967	0.0958	0.0968	0.0966	0.0966	0.000469		27001	7.50028	0.245968	0.243161	0.243361	0.243965	0.245168	0.244968	0.245369	0.245677	0.245874	0.245669	0.244918	0.00104099
27901.1	7.8	0.101	0.0974	0.0977	0.0976	0.0987	0.0969	0.0979	0.0966	0.0978	0.0992	0.0981	0.00129		27901.1	7.75031	0.248068	0.244061	0.243761	0.244365	0.245168	0.245168	0.245469	0.245477	0.245774	0.245669	0.245298	0.00108302
28801.1	8	0.111	0.119	0.117	0.114	0.114	0.111	0.0997	0.101	0.0992	0.101	0.109	0.00732		28801.1	8.00031	0.248368	0.244161	0.243661	0.243965	0.244768	0.244668	0.244769	0.245077	0.245274	0.245569	0.245028	0.00119971
29701.1	8.3	0.118	0.124	0.106	0.109	0.105	0.108	0.104	0.102	0.1	0.102	0.108	0.00714		29701.1	8.25031	0.246768	0.242761	0.242261	0.242865	0.243468	0.243668	0.243569	0.243777	0.244074	0.244369	0.243758	0.00136539
30601.1	8.5	0.12	0.127	0.123	0.113	0.123	0.116	0.109	0.103	0.104	0.105	0.114	0.00836		30601.1	8.50031	0.245568	0.241161	0.240761	0.241165	0.241868	0.242168	0.241769	0.242277	0.242474	0.242969	0.242218	0.00145059
31501.1	8.8	0.119	0.118	0.117	0.114	0.111	0.109	0.105	0.11	0.106	0.107	0.112	0.00493		31501.1	8.75031	0.243968	0.239761	0.238961	0.239665	0.240168	0.240368	0.240169	0.240577	0.240674	0.241069	0.240538	0.00153079
32401.1	9	0.115	0.137	0.128	0.127	0.121	0.123	0.118	0.111	0.104	0.114	0.12	0.00909		32401.1	9.00031	0.242568	0.238061	0.237461	0.237965	0.238768	0.238568	0.238669	0.238977	0.239174	0.239469	0.238968	0.00151972
33301.2	9.3	0.129	0.138	0.131	0.132	0.131	0.12	0.116	0.117	0.119	0.115	0.125	0.00789		33301.2	9.25033	0.241368	0.236761	0.236061	0.236965	0.237168	0.237068	0.237569	0.237377	0.238074	0.238069	0.237648	0.00149955
34201.2	9.5	0.132	0.147	0.144	0.141	0.138	0.134	0.132	0.139	0.126	0.125	0.136	0.00697		34201.2	9.50033	0.239968	0.235361	0.234661	0.235265	0.236468	0.235868	0.236469	0.235877	0.236174	0.237269	0.236338	0.00152733
35101.2	9.8	0.137	0.132	0.135	0.13	0.128	0.124	0.126	0.123	0.12	0.121	0.128	0.00561		35101.2	9.75033	0.238968	0.234261	0.233761	0.234165	0.234668	0.234568	0.234769	0.234777	0.234874	0.235569	0.235038	0.00153553
36001.2	10	0.145	0.144	0.153	0.144	0.147	0.14	0.142	0.126	0.13	0.135	0.14	0.00776		36001.2	10.0003	0.237968	0.233161	0.232661	0.232865	0.233568	0.233568	0.233469	0.233477	0.233774	0.234669	0.233918	0.00152339
36901.2	10.3	0.15	0.153	0.141	0.149	0.147	0.142	0.13	0.138	0.138	0.139	0.143	0.0067		36901.2	10.2503	0.237368	0.232661	0.231761	0.232065	0.232668	0.232968	0.232569	0.232777	0.232874	0.233769	0.233148	0.00151982
37801.2	10.5	0.158	0.151	0.15	0.149	0.136	0.142	0.143	0.136	0.141	0.144	0.145	0.00657		37801.2	10.5003	0.236568	0.231461	0.231061	0.231665	0.231868	0.231768	0.231469	0.231977	0.232074	0.232769	0.232268	0.00155883
38701.3	10.8	0.164	0.15	0.154	0.153	0.149	0.147	0.15	0.148	0.138	0.147	0.15	0.00615		38701.3	10.7504	0.236068	0.230861	0.230161	0.230265	0.230968	0.230768	0.230769	0.230777	0.230974	0.231969	0.231358	0.00163238
39601.3	11	0.167	0.161	0.154	0.155	0.155	0.16	0.156	0.146	0.154	0.152	0.156	0.00537		39601.3	11.0004	0.235168	0.230261	0.229461	0.229465	0.230368	0.230268	0.229869	0.230377	0.230174	0.231369	0.230678	0.00164481
40501.3	11.3	0.167	0.164	0.157	0.163	0.164	0.165	0.164	0.167	0.164	0.161	0.164	0.00263		40501.3	11.2504	0.234968	0.229561	0.228661	0.229065	0.229668	0.229668	0.229369	0.229477	0.229574	0.230569	0.230058	0.00167121
41401.3	11.5	0.172	0.165	0.162	0.167	0.164	0.172	0.168	0.168	0.169	0.169	0.167	0.00313		41401.3	11.5004	0.234168	0.229361	0.228561	0.228265	0.229068	0.228968	0.228569	0.228777	0.229174	0.230069	0.229498	0.00168796
42301.3	11.8	0.17	0.169	0.172	0.17	0.179	0.175	0.176	0.177	0.182	0.174	0.174	0.00407		42301.3	11.7504	0.233868	0.228561	0.227761	0.227765	0.228368	0.228268	0.227969	0.228177	0.228174	0.229969	0.228888	0.00172474
43201.3	12	0.172	0.181	0.171	0.177	0.183	0.184	0.185	0.185	0.181	0.183	0.18	0.00489		43201.3	12.0004	0.233468	0.228261	0.227261	0.228165	0.228068	0.227868	0.227969	0.227377	0.227774	0.228869	0.228508	0.00174683
44101.3	12.3	0.177	0.19	0.193	0.19	0.191	0.186	0.195	0.189	0.189	0.201	0.19	0.00585		44101.3	12.2504	0.233168	0.228461	0.226761	0.227165	0.227668	0.227368	0.227169	0.227277	0.227574	0.228469	0.228108	0.00174852
45001.4	12.5	0.178	0.194	0.192	0.196	0.199	0.191	0.192	0.201	0.194	0.189	0.193	0.00591		45001.4	12.5004	0.232968	0.227261	0.226461	0.226765	0.227468	0.227268	0.227069	0.226977	0.227574	0.228169	0.227798	0.00177911
45901.4	12.8	0.191	0.199	0.195	0.195	0.209	0.194	0.195	0.2	0.2	0.192	0.197	0.00494		45901.4	12.7504	0.233168	0.227161	0.226261	0.226365	0.227268	0.226768	0.226369	0.226677	0.226674	0.227869	0.227458	0.00187952
46801.4	13	0.196	0.209	0.192	0.208	0.193	0.198	0.201	0.195	0.199	0.197	0.199	0.00557		46801.4	13.0004	0.232068	0.227061	0.225861	0.225965	0.227168	0.226268	0.225969	0.226077	0.226274	0.228569	0.227128	0.00190163
47701.4	13.3	0.198	0.182	0.199	0.195	0.199	0.197	0.197	0.2	0.201	0.195	0.196	0.00523		47701.4	13.2504	0.231868	0.226161	0.225761	0.225865	0.226068	0.225868	0.225369	0.225877	0.225874	0.227969	0.226668	0.00185508
48601.4	13.5	0.2	0.186	0.201	0.2	0.201	0.199	0.2	0.197	0.201	0.195	0.198	0.00455		48601.4	13.5004	0.231568	0.226761	0.225861	0.226165	0.225868	0.226068	0.225169	0.225477	0.225574	0.226569	0.226508	0.00180384
49501.5	13.8	0.195	0.195	0.203	0.195	0.198	0.202	0.196	0.199	0.203	0.199	0.198	0.00317		49501.5	13.7504	0.231268	0.225461	0.224561	0.224665	0.225268	0.225068	0.224669	0.225177	0.225474	0.226269	0.225788	0.00185457
50401.5	14	0.196	0.186	0.2	0.203	0.2	0.197	0.202	0.199	0.202	0.19	0.198	0.0054		50401.5	14.0004	0.230668	0.225461	0.224761	0.224465	0.225168	0.224768	0.224969	0.224377	0.224774	0.226169	0.225558	0.00183545
51301.5	14.3	0.18	0.201	0.193	0.201	0.202	0.191	0.196	0.189	0.198	0.196	0.195	0.00645		51301.5	14.2504	0.230468	0.224961	0.223961	0.224265	0.224568	0.224368	0.224169	0.224277	0.224374	0.225969	0.225138	0.00182766
52201.5	14.5	0.181	0.19	0.198	0.206	0.195	0.201	0.195	0.191	0.195	0.194	0.195	0.00618		52201.5	14.5004	0.230768	0.224761	0.223561	0.223965	0.224768	0.224568	0.223769	0.223877	0.224174	0.225369	0.224958	0.00193542
53101.5	14.8	0.184	0.189	0.192	0.194	0.192	0.194	0.196	0.193	0.205	0.195	0.193	0.00508		53101.5	14.7504	0.230268	0.224561	0.223361	0.223465	0.224168	0.224368	0.223569	0.223577	0.223974	0.224969	0.224628	0.0019832
54001.5	15	0.19	0.192	0.197	0.196	0.193	0.197	0.199	0.203	0.203	0.191	0.196	0.00445		54001.5	15.0004	0.229468	0.224061	0.223661	0.223265	0.223968	0.224068	0.223169	0.223377	0.223474	0.224869	0.224338	0.00186791
54901.5	15.3	0.195	0.191	0.195	0.203	0.196	0.2	0.201	0.204	0.197	0.193	0.197	0.00414		54901.5	15.2504	0.229868	0.223561	0.222961	0.222765	0.224068	0.223268	0.222869	0.223077	0.223174	0.224369	0.223998	0.00190838
55801.6	15.5	0.189	0.192	0.195	0.199	0.198	0.199	0.2	0.197	0.198	0.195	0.196	0.00346		55801.6	15.5004	0.228968	0.223561	0.222961	0.222565	0.223068	0.223168	0.223269	0.222477	0.222874	0.224169	0.223708	0.0019238
56701.6	15.8	0.191	0.191	0.197	0.197	0.199	0.201	0.199	0.198	0.201	0.196	0.197	0.00355		56701.6	15.7504	0.228568	0.222961	0.223161	0.222365	0.222768	0.222768	0.222269	0.222477	0.222374	0.223769	0.223348	0.00181174
57601.6	16	0.193	0.194	0.196	0.197	0.198	0.201	0.201	0.199	0.2	0.196	0.198	0.00265		57601.6	16.0004	0.228668	0.222761	0.221961	0.222965	0.222568	0.222268	0.221769	0.222077	0.222174	0.223569	0.223078	0.00186807
58501.6	16.3	0.192	0.194	0.197	0.199	0.199	0.202	0.202	0.2	0.202	0.199	0.199	0.00326		58501.6	16.2504	0.227968	0.222361	0.221461	0.221565	0.222068	0.221968	0.221669	0.221677	0.222074	0.224069	0.222688	0.00192442
59401.6	16.5	0.192	0.194	0.196	0.199	0.2	0.201	0.202	0.2	0.201	0.196	0.198	0.00315		59401.6	16.5004	0.228168	0.222161	0.221461	0.221965	0.222068	0.221768	0.221269	0.221877	0.222374	0.222969	0.222608	0.00190252
60301.6	16.8	0.192	0.196	0.197	0.198	0.199	0.202	0.202	0.2	0.201	0.197	0.198	0.00299		60301.6	16.7504	0.227568	0.221861	0.221361	0.220965	0.221668	0.221968	0.221469	0.221777	0.221374	0.223269	0.222328	0.00187913
61201.7	17	0.19	0.196	0.198	0.199	0.201	0.201	0.202	0.201	0.202	0.197	0.199	0.00372		61201.7	17.0005	0.227868	0.221661	0.221661	0.221265	0.221568	0.221268	0.221269	0.221177	0.221274	0.222669	0.222168	0.0018952
62101.7	17.3	0.19	0.195	0.198	0.201	0.201	0.202	0.203	0.2	0.202	0.198	0.199	0.00372		62101.7	17.2505	0.227168	0.221261	0.221161	0.220365	0.221268	0.221168	0.220369	0.221077	0.221374	0.222169	0.221738	0.00192183
63001.7	17.5	0.189	0.197	0.199	0.2	0.201	0.202	0.203	0.201	0.202	0.198	0.199	0.00383		63001.7	17.5005	0.227368	0.221161	0.221161	0.220465	0.221068	0.220868	0.220369	0.220277	0.220674	0.222169	0.221558	0.00194252
63901.7	17.8	0.192	0.196	0.199	0.201	0.201	0.202	0.202	0.203	0.202	0.2	0.2	0.00334		63901.7	17.7505	0.227068	0.220861	0.220061	0.220365	0.220768	0.220768	0.220369	0.220677	0.220474	0.222069	0.221348	0.00199203
64801.7	18	0.193	0.196	0.2	0.201	0.202	0.203	0.204	0.201	0.203	0.199	0.2	0.00313		64801.7	18.0005	0.226868	0.220661	0.220461	0.219565	0.219968	0.220268	0.219469	0.219577	0.220374	0.222469	0.220968	0.00206254
65701.7	18.3	0.191	0.197	0.2	0.201	0.202	0.203	0.205	0.202	0.203	0.2	0.2	0.00374		65701.7	18.2505	0.226168	0.220261	0.219661	0.220265	0.219868	0.220868	0.220169	0.219877	0.220274	0.221569	0.220898	0.00198778
66601.8	18.5	0.197	0.199	0.199	0.201	0.202	0.203	0.204	0.201	0.203	0.2	0.201	0.00207		66601.8	18.5005	0.225668	0.220061	0.219161	0.219465	0.220568	0.219868	0.220369	0.220477	0.219874	0.221169	0.220668	0.00179721
67501.8	18.8	0.193	0.198	0.2	0.203	0.202	0.203	0.205	0.203	0.204	0.2	0.201	0.00329		67501.8	18.7505	0.226568	0.219861	0.219561	0.219965	0.220268	0.219868	0.219169	0.219177	0.219374	0.220769	0.220458	0.00193218
68401.8	19	0.193	0.198	0.2	0.202	0.204	0.203	0.205	0.203	0.204	0.2	0.201	0.00349		68401.8	19.0005	0.225468	0.220261	0.218961	0.219165	0.219268	0.219168	0.218669	0.218777	0.219074	0.221269	0.220008	0.00204235
69301.8	19.3	0.194	0.2	0.2	0.201	0.202	0.203	0.203	0.202	0.204	0.2	0.201	0.00259		69301.8	19.2505	0.226468	0.219661	0.220161	0.219765	0.219968	0.219868	0.219569	0.219777	0.218974	0.220369	0.220458	0.00201376
70201.8	19.5	0.194	0.199	0.2	0.202	0.204	0.203	0.204	0.203	0.204	0.2	0.201	0.00306		70201.8	19.5005	0.225168	0.218961	0.218461	0.218065	0.219068	0.219068	0.218269	0.218977	0.219074	0.221569	0.219668	0.00207848
71101.8	19.8	0.193	0.2	0.202	0.203	0.203	0.204	0.206	0.203	0.205	0.201	0.202	0.00348		71101.8	19.7505	0.224868	0.218961	0.218861	0.219065	0.219368	0.218368	0.218969	0.218077	0.218474	0.220569	0.219558	0.00196769
72001.9	20	0.194	0.199	0.201	0.203	0.203	0.204	0.206	0.203	0.204	0.201	0.202	0.00331		72001.9	20.0005	0.225268	0.218861	0.218361	0.218065	0.218968	0.219268	0.217869	0.218077	0.218574	0.220269	0.219358	0.00198725
72901.9	20.3	0.198	0.201	0.201	0.203	0.204	0.204	0.204	0.203	0.204	0.201	0.202	0.00205		72901.9	20.2505	0.225568	0.218861	0.218261	0.218065	0.218368	0.219068	0.217969	0.218077	0.218774	0.219869	0.219288	0.00212381
73801.9	20.5	0.197	0.202	0.201	0.203	0.204	0.205	0.205	0.203	0.205	0.201	0.202	0.00232		73801.9	20.5005	0.224668	0.218561	0.217761	0.217365	0.217968	0.218268	0.217269	0.217277	0.218174	0.219969	0.218728	0.00216132
74701.9	20.8	0.197	0.2	0.201	0.203	0.204	0.205	0.205	0.203	0.204	0.201	0.202	0.00248		74701.9	20.7505	0.224168	0.218561	0.217461	0.217365	0.219668	0.218268	0.217869	0.217577	0.217774	0.219569	0.218828	0.0020346
75601.9	21	0.195	0.2	0.201	0.204	0.204	0.205	0.205	0.204	0.205	0.202	0.202	0.00306		75601.9	21.0005	0.224068	0.218061	0.217161	0.216965	0.218468	0.217468	0.217669	0.217177	0.217474	0.219169	0.218368	0.00198748
76501.9	21.3	0.198	0.2	0.201	0.203	0.204	0.205	0.205	0.204	0.204	0.201	0.203	0.00216		76501.9	21.2505	0.223668	0.217861	0.216861	0.217265	0.217768	0.217968	0.218769	0.217877	0.217574	0.219169	0.218478	0.0019255
77402	21.5	0.196	0.2	0.202	0.203	0.204	0.205	0.205	0.204	0.205	0.202	0.202	0.00268		77402	21.5006	0.223768	0.217661	0.216961	0.216665	0.217568	0.218068	0.216769	0.217177	0.217774	0.219369	0.218178	0.00193135
78302	21.8	0.196	0.199	0.202	0.203	0.204	0.205	0.206	0.204	0.205	0.202	0.202	0.00293		78302	21.7506	0.223468	0.217561	0.216761	0.216565	0.217168	0.216668	0.217469	0.216677	0.217874	0.218769	0.217898	0.00199156
79202	22	0.197	0.201	0.202	0.204	0.204	0.205	0.206	0.204	0.206	0.202	0.203	0.0026		79202	22.0006	0.223668	0.217461	0.217361	0.216565	0.217268	0.216668	0.216469	0.216377	0.216974	0.218569	0.217738	0.00202098
80102	22.3	0.196	0.199	0.202	0.203	0.204	0.205	0.205	0.204	0.205	0.202	0.202	0.00283		80102	22.2506	0.223168	0.216961	0.216861	0.216565	0.217268	0.216768	0.216369	0.216477	0.216974	0.218569	0.217598	0.00201131
81002	22.5	0.2	0.2	0.202	0.203	0.204	0.205	0.206	0.204	0.206	0.202	0.203	0.00197		81002	22.5006	0.223368	0.216961	0.216361	0.216065	0.216968	0.217268	0.216269	0.216277	0.216774	0.218669	0.217498	0.00201641
81902	22.8	0.202	0.199	0.202	0.204	0.204	0.206	0.206	0.204	0.205	0.202	0.203	0.00202		81902	22.7506	0.223568	0.217561	0.216761	0.216865	0.216968	0.216968	0.215669	0.215977	0.216574	0.218969	0.217588	0.00212511
82802	23	0.198	0.2	0.202	0.203	0.204	0.206	0.205	0.203	0.206	0.202	0.203	0.00241		82802	23.0006	0.223268	0.216461	0.215661	0.216765	0.216868	0.216668	0.215769	0.216277	0.216674	0.218369	0.217278	0.00214756
83702.1	23.3	0.198	0.2	0.202	0.204	0.205	0.205	0.206	0.204	0.206	0.202	0.203	0.00252		83702.1	23.2506	0.222468	0.216561	0.215661	0.216165	0.216868	0.215868	0.215469	0.215477	0.216174	0.217669	0.216838	0.00206384
84602.1	23.5	0.198	0.199	0.203	0.204	0.204	0.206	0.205	0.204	0.206	0.202	0.203	0.0024		84602.1	23.5006	0.222468	0.216661	0.215161	0.215165	0.215768	0.215868	0.215269	0.215377	0.216474	0.218369	0.216658	0.00207071
85502.1	23.8	0.201	0.2	0.202	0.204	0.205	0.206	0.205	0.204	0.205	0.201	0.203	0.00188		85502.1	23.7506	0.222468	0.216261	0.216061	0.215265	0.216168	0.215868	0.215569	0.215577	0.216074	0.217569	0.216688	0.00208301
86402.1	24	0.199	0.199	0.202	0.204	0.204	0.205	0.205	0.204	0.205	0.202	0.203	0.00223		86402.1	24.0006	0.222168	0.215861	0.215061	0.215065	0.215968	0.215968	0.215669	0.215477	0.215874	0.217469	0.216458	0.00201425
Resource concentration (g/mL) t = 0	0.00024
