# Supplementary material for: Regulated bacterial interaction networks: A mathematical framework to describe competitive growth under inclusion of metabolite cross-feeding
Source: PLoS Comput Biol. 2023 Aug 21;19(8):e1011402. doi: 10.1371/journal.pcbi.1011402 (PMC10470959; doi:10.1371/journal.pcbi.1011402)
Supplement: S2 Data — Growth of P. veronii and P. putida in mono- and cocultures on succinate. (XLSX) [file pcbi.1011402.s007.xlsx]

## Sheet: Fig3_Guex A
P.veronii (OD)															P.putida (OD)															Coculture (OD)
Time [s]	Time (h)	B2	B3	B4	B5	B6	B7	B8	B9	B10	B11	AVE	stdev		Time [s]	Time (h)	C2	C3	C4	C5	C6	C7	C8	C9	C10	C11	AVE	stdev		Time [s]	Time (h)	D2	D3	D4	D5	D6	D7	D8	D9	D10	D11	AVE	stdev
0	0	0.0865259	0.0865287	0.0865422	0.0865483	0.0865521	0.0865549	0.0865554	0.0865483	0.0865568	0.0865399	0.0865452	1.04018e-05		0	0	0.0864684	0.0864614	0.0864611	0.0864654	0.0864678	0.0864678	0.0864686	0.0864765	0.0864742	0.0864686	0.086468	4.59077e-06		0	0	0.0866	0.086	0.0875	0.0877	0.0866	0.0866	0.0867	0.0867	0.0864	0.0873	0.08681	0.000525885
900.7	0.250194	0.0866259	0.0866287	0.0867422	0.0867483	0.0865521	0.0866549	0.0867554	0.0867483	0.0867568	0.0869399	0.0867152	0.00010123		900.7	0.250194	0.0865684	0.0866613	0.0866611	0.0870654	0.0868678	0.0870678	0.0863686	0.0866765	0.0868742	0.0866686	0.086748	0.000203489		900.7	0.250194	0.0866	0.0864	0.0888	0.088	0.0873	0.0868	0.0864	0.0866	0.0866	0.0872	0.08707	0.000786059
1800.7	0.500194	0.0869259	0.0867287	0.0870422	0.0873483	0.0868521	0.0865549	0.0870554	0.0864483	0.0869568	0.0867399	0.0868652	0.000248508		1800.7	0.500194	0.0871684	0.0867614	0.0870611	0.0870654	0.0871678	0.0872678	0.0866686	0.0867765	0.0871742	0.0869686	0.087008	0.000240575		1800.7	0.500194	0.087	0.0868	0.089	0.087	0.0878	0.0874	0.0869	0.0869	0.0869	0.0874	0.08731	0.000672392
2700.7	0.750194	0.0871259	0.0869287	0.0870422	0.0874483	0.0869521	0.0865549	0.0871554	0.0866483	0.0871568	0.0871399	0.0870152	0.000247743		2700.7	0.750194	0.0874684	0.0870613	0.0873611	0.0876654	0.0874678	0.0874678	0.0868686	0.0870765	0.0873742	0.0870686	0.087288	0.000259619		2700.7	0.750194	0.0869	0.0867	0.0885	0.0877	0.0877	0.0874	0.0871	0.0871	0.087	0.0875	0.08736	0.000523238
3600.6	1.00017	0.0872259	0.0869287	0.0871423	0.0872483	0.0871521	0.0866549	0.0871554	0.0869483	0.0872568	0.0871399	0.0870852	0.000178852		3600.6	1.00017	0.0876683	0.0871613	0.0874611	0.0872654	0.0877678	0.0877678	0.0869686	0.0872765	0.0879742	0.0873686	0.087468	0.000286492		3600.6	1.00017	0.0875	0.087	0.0886	0.0873	0.0879	0.0874	0.0873	0.0871	0.0871	0.0877	0.08749	0.000479468
4500.6	1.25017	0.0869259	0.0869287	0.0870422	0.0870483	0.0868521	0.0868549	0.0870554	0.0867483	0.0869568	0.0870399	0.0869452	9.87532e-05		4500.6	1.25017	0.0874684	0.0874614	0.0877611	0.0880654	0.0873678	0.0879678	0.0874686	0.0875765	0.0881742	0.0871686	0.087648	0.000319997		4500.6	1.25017	0.0872	0.0868	0.0885	0.0873	0.0873	0.0872	0.0878	0.0873	0.0874	0.0879	0.08747	0.000476211
5400.7	1.50019	0.0870259	0.0870287	0.0872422	0.0870483	0.0868521	0.0870549	0.0869554	0.0868483	0.0870568	0.0872399	0.0870352	0.000126789		5400.7	1.50019	0.0880684	0.0878614	0.0881611	0.0880654	0.0880678	0.0883678	0.0880686	0.0881765	0.0882742	0.0880686	0.088118	0.000335701		5400.7	1.50019	0.0878	0.0874	0.0888	0.0877	0.088	0.0878	0.0878	0.0876	0.0874	0.0882	0.08785	0.000414327
6300.7	1.75019	0.0875259	0.0871287	0.0873422	0.0874483	0.0874521	0.0870549	0.0872554	0.0869483	0.0873568	0.0874399	0.0872952	0.000183192		6300.7	1.75019	0.0887684	0.0883613	0.0886611	0.0887654	0.0887678	0.0887678	0.0887686	0.0887765	0.0888742	0.0886686	0.088718	0.000327379		6300.7	1.75019	0.0882	0.0883	0.0893	0.0881	0.0883	0.0887	0.088	0.088	0.0876	0.0884	0.08829	0.000458136
7200.7	2.00019	0.0871259	0.0872287	0.0873422	0.0872483	0.0870521	0.0871549	0.0872554	0.0872483	0.0873568	0.0875399	0.0872552	0.000129537		7200.7	2.00019	0.0890684	0.0890614	0.0893611	0.0896654	0.0889678	0.0895678	0.0883686	0.0890765	0.0895742	0.0888686	0.089158	0.000356922		7200.7	2.00019	0.0882	0.0875	0.0887	0.0888	0.0886	0.0882	0.089	0.0885	0.0884	0.0889	0.08848	0.000439191
8100.7	2.25019	0.0873259	0.0875287	0.0875422	0.0874483	0.0871521	0.0871549	0.0873554	0.0872483	0.0874568	0.0879399	0.0874152	0.000219901		8100.7	2.25019	0.0901684	0.0900614	0.0901611	0.0909654	0.0899678	0.0906678	0.0896686	0.0900765	0.0907742	0.0898686	0.090238	0.000664901		8100.7	2.25019	0.089	0.0893	0.09	0.0889	0.089	0.089	0.0893	0.0892	0.0891	0.0894	0.08922	0.000319027
9000.7	2.50019	0.0877259	0.0877287	0.0877422	0.0878483	0.0875521	0.0872549	0.0876554	0.0870483	0.0880568	0.0877399	0.0876352	0.000275479		9000.7	2.50019	0.0912684	0.0911614	0.0910611	0.0913654	0.0913678	0.0914678	0.0914686	0.0913765	0.0917742	0.0908686	0.091318	0.000632113		9000.7	2.50019	0.0892	0.0886	0.0922	0.0894	0.0901	0.0906	0.0893	0.0897	0.0891	0.0897	0.08979	0.00101154
9900.7	2.75019	0.0880259	0.0878287	0.0879422	0.0881483	0.0877521	0.0873549	0.0877554	0.0872483	0.0880568	0.0880399	0.0878152	0.000286585		9900.7	2.75019	0.0935684	0.0929614	0.0928611	0.0932654	0.0929678	0.0932678	0.0928686	0.0928765	0.0927742	0.0925686	0.092998	0.000878205		9900.7	2.75019	0.0929	0.0923	0.0954	0.0912	0.0922	0.0915	0.0915	0.0911	0.0901	0.0906	0.09188	0.00148608
10800.8	3.00022	0.0886259	0.0878287	0.0879422	0.0882483	0.0879521	0.0873549	0.0879554	0.0874483	0.0879568	0.0880399	0.0879352	0.0003424		10800.8	3.00022	0.0959684	0.0946613	0.0948611	0.0952654	0.0950678	0.0958678	0.0952686	0.0951765	0.0954742	0.0944686	0.095208	0.00116736		10800.8	3.00022	0.092	0.0926	0.0935	0.0921	0.0923	0.0935	0.0922	0.092	0.0907	0.0913	0.09222	0.000862555
11700.8	3.25022	0.0881259	0.0881287	0.0882422	0.0882483	0.0880521	0.0877549	0.0879554	0.0875483	0.0883568	0.0881399	0.0880552	0.00023192		11700.8	3.25022	0.0978684	0.0973614	0.0973611	0.0980654	0.0977678	0.0977678	0.0975686	0.0973765	0.0976742	0.0967686	0.097558	0.00124256		11700.8	3.25022	0.095	0.0962	0.0962	0.0931	0.0948	0.0952	0.094	0.0936	0.0929	0.0924	0.09434	0.00134759
12600.8	3.50022	0.0884259	0.0882287	0.0887422	0.0885483	0.0883521	0.0882549	0.0882554	0.0877483	0.0883568	0.0883399	0.0883252	0.000242423		12600.8	3.50022	0.100868	0.100761	0.100861	0.100665	0.100668	0.101168	0.100869	0.101977	0.101474	0.100769	0.101008	0.00176485		12600.8	3.50022	0.0964	0.0965	0.0959	0.0957	0.0952	0.0964	0.0947	0.0939	0.0937	0.0946	0.0953	0.00104137
13500.8	3.75022	0.0886259	0.0897287	0.0887422	0.0887483	0.0888521	0.0880549	0.0885554	0.0883483	0.0886568	0.0885399	0.0886852	0.000409511		13500.8	3.75022	0.107568	0.105761	0.105961	0.106765	0.106768	0.106468	0.106069	0.105877	0.105274	0.104669	0.106118	0.00262912		13500.8	3.75022	0.0997	0.103	0.1022	0.0983	0.1038	0.1017	0.0984	0.0981	0.0965	0.0979	0.09996	0.00251582
14400.8	4.00022	0.0886259	0.0887287	0.0887422	0.0889483	0.0886521	0.0881549	0.0884554	0.0882483	0.0887568	0.0887399	0.0886052	0.000234113		14400.8	4.00022	0.112468	0.110961	0.111961	0.110865	0.111968	0.111668	0.111669	0.111777	0.111874	0.110469	0.111568	0.00281031		14400.8	4.00022	0.0999	0.1038	0.1027	0.1003	0.1044	0.1013	0.0999	0.1003	0.0994	0.0995	0.10115	0.00183682
15300.8	4.25022	0.0890259	0.0890287	0.0893423	0.0893483	0.0889521	0.0885549	0.0889554	0.0886483	0.0892568	0.0890399	0.0890152	0.000251244		15300.8	4.25022	0.119968	0.119561	0.119961	0.119565	0.119868	0.119368	0.118869	0.119977	0.120174	0.119969	0.119728	0.00410885		15300.8	4.25022	0.1011	0.1059	0.105	0.1022	0.1076	0.1065	0.1065	0.1038	0.1027	0.103	0.10443	0.00217565
16200.8	4.50022	0.0893259	0.0913287	0.0901422	0.0897483	0.0891521	0.0888549	0.0892554	0.0887483	0.0895568	0.0894399	0.0895552	0.000706179		16200.8	4.50022	0.133868	0.131361	0.131061	0.131765	0.131168	0.131468	0.131169	0.129977	0.129474	0.129169	0.131048	0.00573591		16200.8	4.50022	0.1104	0.1141	0.113	0.1133	0.116	0.1134	0.1112	0.1101	0.1076	0.1088	0.11179	0.00260403
17100.9	4.75025	0.0902259	0.0896287	0.0900422	0.0899483	0.0898521	0.0892549	0.0898554	0.0892483	0.0898568	0.0897399	0.0897652	0.0002989		17100.9	4.75025	0.143268	0.141061	0.141261	0.141165	0.141568	0.140668	0.141169	0.142277	0.141774	0.141669	0.141588	0.00536802		17100.9	4.75025	0.1174	0.1216	0.1181	0.1158	0.1194	0.1191	0.1171	0.1142	0.1139	0.1151	0.11717	0.00247029
18000.9	5.00025	0.0899259	0.0899287	0.0900422	0.0901483	0.0899521	0.0895549	0.0897554	0.0894483	0.0900568	0.0900399	0.0898852	0.000217278		18000.9	5.00025	0.154568	0.152261	0.152961	0.152265	0.152668	0.152368	0.153069	0.153577	0.153574	0.153169	0.153048	0.00577197		18000.9	5.00025	0.1244	0.1289	0.1278	0.125	0.1294	0.1301	0.1281	0.1254	0.1213	0.1248	0.12652	0.0027724
18900.9	5.25025	0.0903259	0.0903287	0.0905422	0.0907483	0.0905521	0.0900549	0.0904554	0.0898483	0.0904568	0.0904399	0.0903752	0.000245044		18900.9	5.25025	0.166868	0.164861	0.166461	0.166465	0.165768	0.165868	0.165969	0.166977	0.167274	0.166569	0.166308	0.00666472		18900.9	5.25025	0.1354	0.1417	0.1363	0.1336	0.1379	0.138	0.1348	0.1327	0.131	0.1325	0.13539	0.00320016
19800.9	5.50025	0.0930259	0.0954287	0.0943422	0.0942483	0.0925521	0.0910549	0.0908554	0.0903483	0.0911568	0.0908399	0.0923852	0.00170758		19800.9	5.50025	0.183368	0.181261	0.179961	0.181565	0.181068	0.180968	0.180769	0.180077	0.181074	0.179969	0.181008	0.00739598		19800.9	5.50025	0.1484	0.1535	0.1519	0.1521	0.1533	0.1545	0.151	0.1503	0.1488	0.1494	0.15132	0.00209327
20700.9	5.75025	0.0916259	0.0919287	0.0939422	0.0950483	0.0961521	0.0947549	0.0917554	0.0906483	0.0912568	0.0912399	0.0928352	0.00184606		20700.9	5.75025	0.197568	0.194061	0.194361	0.195065	0.194468	0.194568	0.193469	0.195777	0.195574	0.194869	0.194978	0.00705872		20700.9	5.75025	0.1633	0.1693	0.1652	0.1652	0.1721	0.1691	0.1695	0.1694	0.1674	0.1638	0.16743	0.00291435
21601	6.00028	0.0957259	0.0975287	0.0959423	0.0933483	0.0922521	0.0914549	0.0918554	0.0912483	0.0918568	0.0919399	0.0933152	0.00213259		21601	6.00028	0.210368	0.208261	0.208261	0.207365	0.207668	0.206468	0.207169	0.208177	0.209574	0.208269	0.208158	0.00667773		21601	6.00028	0.1829	0.1859	0.1844	0.1822	0.1852	0.1851	0.1841	0.1843	0.1783	0.1787	0.18311	0.00265893
22501	6.25028	0.0946259	0.0995287	0.0974422	0.0992483	0.0973521	0.0947549	0.0926554	0.0922483	0.0927568	0.0923399	0.0952952	0.00273056		22501	6.25028	0.227968	0.226161	0.225561	0.224265	0.224068	0.222568	0.223369	0.225077	0.225874	0.224569	0.224948	0.00849276		22501	6.25028	0.1969	0.2028	0.2005	0.201	0.2014	0.2028	0.1997	0.2001	0.1965	0.1996	0.20013	0.00213023
23401	6.50028	0.0965259	0.0988287	0.100342	0.0961483	0.0970521	0.0943549	0.0938554	0.0925483	0.0929568	0.0931399	0.0955752	0.00251235		23401	6.50028	0.247068	0.244661	0.244561	0.246065	0.246868	0.246868	0.247169	0.249877	0.249074	0.247169	0.246938	0.0110998		23401	6.50028	0.2146	0.2197	0.2176	0.2172	0.2214	0.2222	0.2223	0.2212	0.2186	0.2123	0.21871	0.00334978
24301	6.75028	0.0936259	0.0935287	0.0935422	0.0939483	0.0941521	0.0932549	0.0943554	0.0932483	0.0941568	0.0939399	0.0937752	0.000369726		24301	6.75028	0.247368	0.244961	0.245561	0.245765	0.246568	0.246368	0.246669	0.247577	0.247574	0.246669	0.246508	0.00128031		24301	6.75028	0.2338	0.2375	0.2321	0.2337	0.231	0.2303	0.229	0.2295	0.2283	0.2248	0.231	0.00351283
25201	7.00028	0.101126	0.104329	0.103342	0.101948	0.0988521	0.0966549	0.0969554	0.0946483	0.0949568	0.0953399	0.0988152	0.00344243		25201	7.00028	0.247068	0.244661	0.245261	0.245765	0.246668	0.246968	0.246969	0.247377	0.247874	0.247569	0.246618	0.000919199		25201	7.00028	0.2479	0.2556	0.2554	0.2528	0.2572	0.2584	0.2549	0.2495	0.2479	0.2507	0.25303	0.00383726
26101	7.25028	0.103626	0.110129	0.106642	0.103248	0.0978521	0.0962549	0.0958554	0.0950483	0.0953568	0.0960399	0.100005	0.00517674		26101	7.25028	0.246068	0.243761	0.244161	0.244865	0.245968	0.246068	0.246069	0.246477	0.246774	0.246169	0.245638	0.00109421		26101	7.25028	0.2545	0.2574	0.2588	0.2519	0.2593	0.2576	0.2508	0.2517	0.247	0.2503	0.25393	0.00419631
27001	7.50028	0.0975259	0.0958287	0.0964422	0.0966483	0.0969521	0.0965549	0.0966554	0.0958483	0.0967568	0.0966399	0.0965852	0.000468768		27001	7.50028	0.245968	0.243161	0.243361	0.243965	0.245168	0.244968	0.245369	0.245677	0.245874	0.245669	0.244918	0.00104099		27001	7.50028	0.245	0.2451	0.2476	0.2468	0.2501	0.2498	0.2494	0.2481	0.2461	0.2508	0.24788	0.0021065
27901.1	7.75031	0.101326	0.0974287	0.0977422	0.0976483	0.0986521	0.0968549	0.0978554	0.0966483	0.0977568	0.0992399	0.0981152	0.00128942		27901.1	7.75031	0.248068	0.244061	0.243761	0.244365	0.245168	0.245168	0.245469	0.245477	0.245774	0.245669	0.245298	0.00108302		27901.1	7.75031	0.2441	0.253	0.2468	0.2456	0.2469	0.2487	0.2482	0.2476	0.2455	0.2516	0.2478	0.00275116
28801.1	8.00031	0.110726	0.119429	0.117242	0.113648	0.114452	0.111055	0.0996554	0.101348	0.0991568	0.10134	0.108805	0.00732313		28801.1	8.00031	0.248368	0.244161	0.243661	0.243965	0.244768	0.244668	0.244769	0.245077	0.245274	0.245569	0.245028	0.00119971		28801.1	8.00031	0.2443	0.2524	0.2497	0.2468	0.2556	0.2575	0.2552	0.249	0.2466	0.2506	0.25077	0.00434896
29701.1	8.25031	0.117726	0.123629	0.105542	0.108948	0.105452	0.108155	0.103855	0.101748	0.100157	0.10164	0.107685	0.00713821		29701.1	8.25031	0.246768	0.242761	0.242261	0.242865	0.243468	0.243668	0.243569	0.243777	0.244074	0.244369	0.243758	0.00136539		29701.1	8.25031	0.2525	0.2526	0.2443	0.2439	0.2442	0.2456	0.2461	0.2454	0.2436	0.2489	0.24671	0.00343203
30601.1	8.50031	0.120026	0.126829	0.122842	0.112748	0.123352	0.115555	0.108755	0.103048	0.103657	0.10534	0.114215	0.00836348		30601.1	8.50031	0.245568	0.241161	0.240761	0.241165	0.241868	0.242168	0.241769	0.242277	0.242474	0.242969	0.242218	0.00145059		30601.1	8.50031	0.2497	0.2488	0.2513	0.246	0.2546	0.2523	0.2444	0.2468	0.242	0.2485	0.24844	0.00378864
31501.1	8.75031	0.119426	0.118229	0.116742	0.114048	0.111352	0.108855	0.105455	0.110148	0.105757	0.10674	0.111675	0.00492736		31501.1	8.75031	0.243968	0.239761	0.238961	0.239665	0.240168	0.240368	0.240169	0.240577	0.240674	0.241069	0.240538	0.00153079		31501.1	8.75031	0.2422	0.2415	0.2419	0.2406	0.2415	0.242	0.2427	0.2421	0.241	0.2465	0.2422	0.00162822
32401.1	9.00031	0.115426	0.137429	0.128042	0.127448	0.121052	0.123155	0.118155	0.111348	0.104157	0.11364	0.119985	0.0090863		32401.1	9.00031	0.242568	0.238061	0.237461	0.237965	0.238768	0.238568	0.238669	0.238977	0.239174	0.239469	0.238968	0.00151972		32401.1	9.00031	0.2434	0.2471	0.2471	0.2436	0.2406	0.2477	0.2427	0.2414	0.2404	0.2453	0.24393	0.00274956
33301.2	9.25033	0.129326	0.138229	0.130742	0.132148	0.131152	0.119855	0.115855	0.117448	0.119457	0.11454	0.124875	0.00789139		33301.2	9.25033	0.241368	0.236761	0.236061	0.236965	0.237168	0.237068	0.237569	0.237377	0.238074	0.238069	0.237648	0.00149955		33301.2	9.25033	0.2438	0.2425	0.2395	0.238	0.2388	0.2391	0.2395	0.239	0.2381	0.2435	0.24018	0.00221048
34201.2	9.50033	0.131826	0.147129	0.143842	0.141448	0.138352	0.133655	0.131755	0.138948	0.125857	0.12534	0.135815	0.00697409		34201.2	9.50033	0.239968	0.235361	0.234661	0.235265	0.236468	0.235868	0.236469	0.235877	0.236174	0.237269	0.236338	0.00152733		34201.2	9.50033	0.2398	0.2446	0.2422	0.2419	0.2423	0.2419	0.2434	0.2415	0.2382	0.2422	0.2418	0.00176509
35101.2	9.75033	0.136826	0.131629	0.135442	0.130148	0.127752	0.124355	0.125755	0.123248	0.119657	0.12054	0.127535	0.00561367		35101.2	9.75033	0.238968	0.234261	0.233761	0.234165	0.234668	0.234568	0.234769	0.234777	0.234874	0.235569	0.235038	0.00153553		35101.2	9.75033	0.2378	0.2393	0.2417	0.2368	0.2361	0.2362	0.2366	0.2364	0.2353	0.2406	0.23768	0.00214103
36001.2	10.0003	0.144926	0.144429	0.152642	0.144348	0.146652	0.140055	0.141555	0.125548	0.130157	0.13454	0.140485	0.00776197		36001.2	10.0003	0.237968	0.233161	0.232661	0.232865	0.233568	0.233568	0.233469	0.233477	0.233774	0.234669	0.233918	0.00152339		36001.2	10.0003	0.239	0.2423	0.235	0.2387	0.2347	0.238	0.235	0.2349	0.234	0.2396	0.23712	0.00277481
36901.2	10.2503	0.149726	0.153029	0.141142	0.149348	0.147152	0.141655	0.129755	0.138148	0.137757	0.13914	0.142685	0.00670055		36901.2	10.2503	0.237368	0.232661	0.231761	0.232065	0.232668	0.232968	0.232569	0.232777	0.232874	0.233769	0.233148	0.00151982		36901.2	10.2503	0.235	0.2365	0.2352	0.2336	0.2337	0.2335	0.2339	0.2336	0.2325	0.2388	0.23463	0.00184635
37801.2	10.5003	0.158026	0.150729	0.150242	0.149048	0.135852	0.142455	0.142955	0.136448	0.140857	0.14414	0.145075	0.00657027		37801.2	10.5003	0.236568	0.231461	0.231061	0.231665	0.231868	0.231768	0.231469	0.231977	0.232074	0.232769	0.232268	0.00155883		37801.2	10.5003	0.2351	0.2322	0.2326	0.2314	0.2322	0.2322	0.2324	0.2323	0.2313	0.2369	0.23286	0.00175765
38701.3	10.7504	0.163526	0.150129	0.153542	0.153448	0.149252	0.146955	0.149855	0.147648	0.137957	0.14684	0.149915	0.00614606		38701.3	10.7504	0.236068	0.230861	0.230161	0.230265	0.230968	0.230768	0.230769	0.230777	0.230974	0.231969	0.231358	0.00163238		38701.3	10.7504	0.2344	0.231	0.232	0.2301	0.231	0.231	0.2313	0.2312	0.2304	0.2356	0.2318	0.00178325
39601.3	11.0004	0.167126	0.161229	0.154242	0.154748	0.154952	0.159955	0.156355	0.146248	0.153657	0.15214	0.156065	0.00536739		39601.3	11.0004	0.235168	0.230261	0.229461	0.229465	0.230368	0.230268	0.229869	0.230377	0.230174	0.231369	0.230678	0.00164481		39601.3	11.0004	0.2339	0.2306	0.2322	0.2294	0.2299	0.2299	0.2302	0.2299	0.2297	0.2346	0.23103	0.00187026
40501.3	11.2504	0.166626	0.164429	0.157342	0.163048	0.163952	0.165155	0.163555	0.166748	0.164257	0.16094	0.163605	0.0026319		40501.3	11.2504	0.234968	0.229561	0.228661	0.229065	0.229668	0.229668	0.229369	0.229477	0.229574	0.230569	0.230058	0.00167121		40501.3	11.2504	0.2334	0.2293	0.2295	0.2306	0.2291	0.2291	0.2292	0.2291	0.2282	0.2341	0.23016	0.00198673
41401.3	11.5004	0.172026	0.164829	0.161942	0.166848	0.163752	0.172055	0.167955	0.167848	0.168757	0.16894	0.167495	0.00312583		41401.3	11.5004	0.234168	0.229361	0.228561	0.228265	0.229068	0.228968	0.228569	0.228777	0.229174	0.230069	0.229498	0.00168796		41401.3	11.5004	0.2315	0.2287	0.2288	0.2286	0.2282	0.2299	0.2286	0.2281	0.2282	0.2329	0.22935	0.00161881
42301.3	11.7504	0.169926	0.168629	0.172042	0.169948	0.178752	0.174855	0.176155	0.177348	0.181857	0.17384	0.174335	0.00406816		42301.3	11.7504	0.233868	0.228561	0.227761	0.227765	0.228368	0.228268	0.227969	0.228177	0.228174	0.229969	0.228888	0.00172474		42301.3	11.7504	0.2298	0.2277	0.2279	0.2268	0.2275	0.2275	0.2276	0.2274	0.2267	0.2319	0.22808	0.00158591
43201.3	12.0004	0.171526	0.180629	0.171142	0.177248	0.183452	0.183555	0.185055	0.184748	0.180657	0.18284	0.180085	0.00489202		43201.3	12.0004	0.233468	0.228261	0.227261	0.228165	0.228068	0.227868	0.227969	0.227377	0.227774	0.228869	0.228508	0.00174683		43201.3	12.0004	0.2294	0.2273	0.2274	0.2262	0.2269	0.228	0.2269	0.227	0.2263	0.2312	0.22766	0.00154359
44101.3	12.2504	0.176826	0.190029	0.192742	0.190348	0.191352	0.185555	0.194955	0.189248	0.188757	0.20064	0.190045	0.00585355		44101.3	12.2504	0.233168	0.228461	0.226761	0.227165	0.227668	0.227368	0.227169	0.227277	0.227574	0.228469	0.228108	0.00174852		44101.3	12.2504	0.2299	0.2266	0.227	0.2256	0.2264	0.2264	0.2262	0.226	0.2252	0.2306	0.22699	0.00179781
45001.4	12.5004	0.178026	0.194429	0.192242	0.195748	0.198652	0.190655	0.192255	0.200948	0.194357	0.18944	0.192675	0.00590788		45001.4	12.5004	0.232968	0.227261	0.226461	0.226765	0.227468	0.227268	0.227069	0.226977	0.227574	0.228169	0.227798	0.00177911		45001.4	12.5004	0.2305	0.2275	0.2282	0.2252	0.2257	0.2256	0.2259	0.2255	0.2247	0.23	0.22688	0.00206656
45901.4	12.7504	0.190826	0.199429	0.195342	0.195448	0.208652	0.194155	0.194655	0.200248	0.200457	0.19214	0.197135	0.00494445		45901.4	12.7504	0.233168	0.227161	0.226261	0.226365	0.227268	0.226768	0.226369	0.226677	0.226674	0.227869	0.227458	0.00187952		45901.4	12.7504	0.2329	0.2311	0.226	0.225	0.2256	0.2248	0.225	0.2254	0.2241	0.2294	0.22693	0.00305688
46801.4	13.0004	0.195526	0.209029	0.192042	0.208248	0.193052	0.197855	0.201055	0.194748	0.198557	0.19654	0.198665	0.00557408		46801.4	13.0004	0.232068	0.227061	0.225861	0.225965	0.227168	0.226268	0.225969	0.226077	0.226274	0.228569	0.227128	0.00190163		46801.4	13.0004	0.2276	0.2256	0.2253	0.2254	0.2247	0.2247	0.2247	0.2245	0.2238	0.229	0.22553	0.00158187
47701.4	13.2504	0.197826	0.181529	0.198742	0.194548	0.198752	0.197155	0.196555	0.199948	0.201157	0.19544	0.196165	0.00523277		47701.4	13.2504	0.231868	0.226161	0.225761	0.225865	0.226068	0.225868	0.225369	0.225877	0.225874	0.227969	0.226668	0.00185508		47701.4	13.2504	0.2279	0.2246	0.2249	0.2238	0.2242	0.2241	0.2242	0.2252	0.2231	0.2285	0.22505	0.00176336
48601.4	13.5004	0.200426	0.185629	0.201142	0.199748	0.201452	0.199155	0.200355	0.197348	0.200957	0.19524	0.198145	0.00455233		48601.4	13.5004	0.231568	0.226761	0.225861	0.226165	0.225868	0.226068	0.225169	0.225477	0.225574	0.226569	0.226508	0.00180384		48601.4	13.5004	0.2273	0.2243	0.226	0.2234	0.2239	0.2241	0.2242	0.2237	0.2229	0.2281	0.22479	0.00174066
49501.5	13.7504	0.194526	0.194629	0.202742	0.194848	0.197752	0.201955	0.195755	0.199248	0.202657	0.19924	0.198335	0.00316632		49501.5	13.7504	0.231268	0.225461	0.224561	0.224665	0.225268	0.225068	0.224669	0.225177	0.225474	0.226269	0.225788	0.00185457		49501.5	13.7504	0.2279	0.2297	0.229	0.2263	0.2234	0.2271	0.2234	0.2238	0.2223	0.2277	0.22606	0.00263532
50401.5	14.0004	0.196326	0.185729	0.200042	0.202548	0.200152	0.197355	0.202355	0.199348	0.202257	0.18954	0.197565	0.00540263		50401.5	14.0004	0.230668	0.225461	0.224761	0.224465	0.225168	0.224768	0.224969	0.224377	0.224774	0.226169	0.225558	0.00183545		50401.5	14.0004	0.2275	0.2278	0.226	0.2228	0.223	0.2229	0.2231	0.2233	0.222	0.2272	0.22456	0.00227899
51301.5	14.2504	0.179926	0.200729	0.193242	0.201048	0.202252	0.191455	0.196155	0.188648	0.197857	0.19644	0.194775	0.00645203		51301.5	14.2504	0.230468	0.224961	0.223961	0.224265	0.224568	0.224368	0.224169	0.224277	0.224374	0.225969	0.225138	0.00182766		51301.5	14.2504	0.2269	0.223	0.2255	0.2238	0.223	0.2228	0.2227	0.2232	0.2219	0.227	0.22398	0.00182196
52201.5	14.5004	0.181326	0.189829	0.198142	0.205648	0.195252	0.200555	0.194755	0.191148	0.195257	0.19394	0.194585	0.0061828		52201.5	14.5004	0.230768	0.224761	0.223561	0.223965	0.224768	0.224568	0.223769	0.223877	0.224174	0.225369	0.224958	0.00193542		52201.5	14.5004	0.2265	0.2229	0.2236	0.2224	0.2228	0.2223	0.2229	0.2221	0.2213	0.2272	0.2234	0.00192238
53101.5	14.7504	0.184226	0.189429	0.191942	0.193648	0.191752	0.194055	0.196055	0.192648	0.205357	0.19484	0.193395	0.00507859		53101.5	14.7504	0.230268	0.224561	0.223361	0.223465	0.224168	0.224368	0.223569	0.223577	0.223974	0.224969	0.224628	0.0019832		53101.5	14.7504	0.2249	0.2251	0.2245	0.2216	0.222	0.2217	0.2226	0.223	0.2211	0.2262	0.22327	0.00177015
54001.5	15.0004	0.189526	0.192429	0.197042	0.195848	0.193352	0.196755	0.199155	0.203248	0.202857	0.19094	0.196115	0.00445355		54001.5	15.0004	0.229468	0.224061	0.223661	0.223265	0.223968	0.224068	0.223169	0.223377	0.223474	0.224869	0.224338	0.00186791		54001.5	15.0004	0.2267	0.2271	0.2227	0.2212	0.222	0.2226	0.2219	0.2216	0.2209	0.2261	0.22328	0.0023897
54901.5	15.2504	0.195326	0.190629	0.195442	0.202848	0.195752	0.199555	0.201055	0.204048	0.197457	0.19264	0.197475	0.00413759		54901.5	15.2504	0.229868	0.223561	0.222961	0.222765	0.224068	0.223268	0.222869	0.223077	0.223174	0.224369	0.223998	0.00190838		54901.5	15.2504	0.2256	0.2231	0.2222	0.2209	0.2214	0.2217	0.2215	0.2212	0.2205	0.2263	0.22244	0.00198785
55801.6	15.5004	0.188526	0.191829	0.195242	0.198648	0.198052	0.199455	0.200055	0.196848	0.197957	0.19464	0.196125	0.00345956		55801.6	15.5004	0.228968	0.223561	0.222961	0.222565	0.223068	0.223168	0.223269	0.222477	0.222874	0.224169	0.223708	0.0019238		55801.6	15.5004	0.2291	0.2266	0.2247	0.2214	0.2212	0.2218	0.2211	0.2212	0.2231	0.2254	0.22356	0.00278456
56701.6	15.7504	0.190626	0.190529	0.196742	0.197448	0.198552	0.201255	0.199255	0.198248	0.200757	0.19564	0.196905	0.00354692		56701.6	15.7504	0.228568	0.222961	0.223161	0.222365	0.222768	0.222768	0.222269	0.222477	0.222374	0.223769	0.223348	0.00181174		56701.6	15.7504	0.2267	0.2257	0.2221	0.2204	0.2209	0.2207	0.221	0.2206	0.2209	0.226	0.2225	0.00255864
57601.6	16.0004	0.193326	0.194129	0.195542	0.197348	0.198052	0.200855	0.201455	0.198948	0.199857	0.19584	0.197535	0.00265039		57601.6	16.0004	0.228668	0.222761	0.221961	0.222965	0.222568	0.222268	0.221769	0.222077	0.222174	0.223569	0.223078	0.00186807		57601.6	16.0004	0.2233	0.2206	0.223	0.2215	0.2207	0.2204	0.2207	0.2205	0.2215	0.2254	0.22176	0.00164398
58501.6	16.2504	0.191626	0.194429	0.196942	0.198648	0.199252	0.201655	0.202255	0.200048	0.202057	0.19874	0.198565	0.00325519		58501.6	16.2504	0.227968	0.222361	0.221461	0.221565	0.222068	0.221968	0.221669	0.221677	0.222074	0.224069	0.222688	0.00192442		58501.6	16.2504	0.2233	0.2206	0.221	0.2207	0.221	0.2206	0.2203	0.2207	0.2192	0.2254	0.22128	0.00176686
59401.6	16.5004	0.191726	0.194429	0.196442	0.198848	0.199752	0.201255	0.201555	0.199748	0.201457	0.19624	0.198145	0.00315378		59401.6	16.5004	0.228168	0.222161	0.221461	0.221965	0.222068	0.221768	0.221269	0.221877	0.222374	0.222969	0.222608	0.00190252		59401.6	16.5004	0.2233	0.2206	0.2211	0.2207	0.2203	0.22	0.2204	0.2202	0.2191	0.2243	0.221	0.00158254
60301.6	16.7504	0.191826	0.195829	0.197142	0.198448	0.199352	0.201555	0.202055	0.200148	0.201257	0.19684	0.198445	0.00298778		60301.6	16.7504	0.227568	0.221861	0.221361	0.220965	0.221668	0.221968	0.221469	0.221777	0.221374	0.223269	0.222328	0.00187913		60301.6	16.7504	0.2242	0.2206	0.222	0.2209	0.2196	0.2194	0.2199	0.2208	0.2201	0.224	0.22115	0.0017245
61201.7	17.0005	0.189626	0.195929	0.197842	0.199448	0.201152	0.201255	0.202255	0.201148	0.202357	0.19704	0.198805	0.00372167		61201.7	17.0005	0.227868	0.221661	0.221661	0.221265	0.221568	0.221268	0.221269	0.221177	0.221274	0.222669	0.222168	0.0018952		61201.7	17.0005	0.224	0.2225	0.2221	0.2213	0.2202	0.22	0.22	0.2218	0.2185	0.2239	0.22143	0.00178391
62101.7	17.2505	0.189826	0.195329	0.198442	0.200648	0.200652	0.202155	0.202555	0.200448	0.201857	0.19754	0.198945	0.00371962		62101.7	17.2505	0.227168	0.221261	0.221161	0.220365	0.221268	0.221168	0.220369	0.221077	0.221374	0.222169	0.221738	0.00192183		62101.7	17.2505	0.2241	0.2255	0.2227	0.2237	0.2238	0.222	0.2234	0.2217	0.219	0.2257	0.22316	0.00195971
63001.7	17.5005	0.189126	0.196729	0.198942	0.200048	0.200652	0.202455	0.202755	0.201448	0.201957	0.19844	0.199255	0.00383311		63001.7	17.5005	0.227368	0.221161	0.221161	0.220465	0.221068	0.220868	0.220369	0.220277	0.220674	0.222169	0.221558	0.00194252		63001.7	17.5005	0.2266	0.2256	0.2207	0.2186	0.2192	0.2187	0.219	0.2189	0.2182	0.2234	0.22089	0.00314093
63901.7	17.7505	0.191526	0.196029	0.199042	0.201248	0.201252	0.201755	0.202255	0.202548	0.202357	0.19954	0.199755	0.00333846		63901.7	17.7505	0.227068	0.220861	0.220061	0.220365	0.220768	0.220768	0.220369	0.220677	0.220474	0.222069	0.221348	0.00199203		63901.7	17.7505	0.225	0.2194	0.221	0.2204	0.2189	0.219	0.2189	0.22	0.2186	0.2233	0.22045	0.00212825
64801.7	18.0005	0.193426	0.195829	0.199942	0.201048	0.201852	0.202755	0.203755	0.201148	0.202857	0.19864	0.200125	0.00313076		64801.7	18.0005	0.226868	0.220661	0.220461	0.219565	0.219968	0.220268	0.219469	0.219577	0.220374	0.222469	0.220968	0.00206254		64801.7	18.0005	0.2226	0.2237	0.2231	0.221	0.2217	0.2233	0.2211	0.2195	0.2189	0.2243	0.22192	0.00179926
65701.7	18.2505	0.191226	0.197229	0.199842	0.200748	0.202152	0.202655	0.205255	0.202348	0.203457	0.19984	0.200475	0.00373872		65701.7	18.2505	0.226168	0.220261	0.219661	0.220265	0.219868	0.220868	0.220169	0.219877	0.220274	0.221569	0.220898	0.00198778		65701.7	18.2505	0.2247	0.2188	0.22	0.2188	0.2183	0.2188	0.2184	0.2188	0.2183	0.2243	0.21992	0.00246342
66601.8	18.5005	0.196926	0.198529	0.198942	0.201448	0.201952	0.202655	0.203655	0.201448	0.202857	0.19974	0.200815	0.00206719		66601.8	18.5005	0.225668	0.220061	0.219161	0.219465	0.220568	0.219868	0.220369	0.220477	0.219874	0.221169	0.220668	0.00179721		66601.8	18.5005	0.2223	0.2208	0.2201	0.2184	0.2181	0.2183	0.2183	0.2195	0.2174	0.2224	0.21956	0.00178649
67501.8	18.7505	0.193326	0.197629	0.200042	0.202648	0.202352	0.203455	0.204555	0.203048	0.203857	0.19974	0.201065	0.00329074		67501.8	18.7505	0.226568	0.219861	0.219561	0.219965	0.220268	0.219868	0.219169	0.219177	0.219374	0.220769	0.220458	0.00193218		67501.8	18.7505	0.2217	0.2226	0.2223	0.2192	0.2233	0.2223	0.2195	0.2192	0.2175	0.2223	0.22099	0.00195473
68401.8	19.0005	0.192926	0.197729	0.200142	0.202248	0.203552	0.203355	0.205155	0.203148	0.204157	0.20034	0.201275	0.00348958		68401.8	19.0005	0.225468	0.220261	0.218961	0.219165	0.219268	0.219168	0.218669	0.218777	0.219074	0.221269	0.220008	0.00204235		68401.8	19.0005	0.2209	0.2183	0.2191	0.2173	0.2177	0.2174	0.2178	0.2178	0.2174	0.2221	0.21858	0.00165113
69301.8	19.2505	0.194326	0.199529	0.200142	0.201448	0.202052	0.202755	0.203455	0.201548	0.203657	0.19964	0.200855	0.00258574		69301.8	19.2505	0.226468	0.219661	0.220161	0.219765	0.219968	0.219868	0.219569	0.219777	0.218974	0.220369	0.220458	0.00201376		69301.8	19.2505	0.2237	0.2233	0.2199	0.2176	0.2187	0.2172	0.2174	0.2183	0.2165	0.2238	0.21964	0.00288529
70201.8	19.5005	0.193626	0.199029	0.200342	0.202148	0.203552	0.203255	0.204055	0.202748	0.204157	0.20024	0.201315	0.00305866		70201.8	19.5005	0.225168	0.218961	0.218461	0.218065	0.219068	0.219068	0.218269	0.218977	0.219074	0.221569	0.219668	0.00207848		70201.8	19.5005	0.2214	0.2239	0.2189	0.2195	0.2172	0.2175	0.2177	0.2177	0.2164	0.2227	0.21929	0.00254971
71101.8	19.7505	0.192726	0.199729	0.201542	0.202848	0.203452	0.203855	0.205755	0.203148	0.204557	0.20064	0.201825	0.00348066		71101.8	19.7505	0.224868	0.218961	0.218861	0.219065	0.219368	0.218368	0.218969	0.218077	0.218474	0.220569	0.219558	0.00196769		71101.8	19.7505	0.2212	0.2174	0.2177	0.2188	0.2171	0.2175	0.2171	0.2168	0.2161	0.2217	0.21814	0.00187806
72001.9	20.0005	0.193826	0.198529	0.200642	0.203248	0.203252	0.204055	0.205755	0.202848	0.204457	0.20084	0.201745	0.0033108		72001.9	20.0005	0.225268	0.218861	0.218361	0.218065	0.218968	0.219268	0.217869	0.218077	0.218574	0.220269	0.219358	0.00198725		72001.9	20.0005	0.2236	0.2213	0.2201	0.2173	0.217	0.2171	0.2172	0.2177	0.2159	0.2215	0.21887	0.00255563
72901.9	20.2505	0.197726	0.200529	0.200542	0.203248	0.203752	0.204055	0.204155	0.202948	0.204157	0.20104	0.202215	0.00205095		72901.9	20.2505	0.225568	0.218861	0.218261	0.218065	0.218368	0.219068	0.217969	0.218077	0.218774	0.219869	0.219288	0.00212381		72901.9	20.2505	0.2222	0.2235	0.2212	0.2168	0.2168	0.2195	0.2168	0.2178	0.2164	0.2225	0.21935	0.00277539
73801.9	20.5005	0.197126	0.201529	0.200942	0.203048	0.203652	0.204655	0.205355	0.202948	0.204657	0.20104	0.202495	0.00231647		73801.9	20.5005	0.224668	0.218561	0.217761	0.217365	0.217968	0.218268	0.217269	0.217277	0.218174	0.219969	0.218728	0.00216132		73801.9	20.5005	0.2201	0.2228	0.2178	0.2163	0.2166	0.2173	0.2166	0.2183	0.2156	0.2225	0.21839	0.00256838
74701.9	20.7505	0.196626	0.199829	0.200842	0.202948	0.204352	0.204555	0.204655	0.203048	0.204357	0.20134	0.202255	0.00247758		74701.9	20.7505	0.224168	0.218561	0.217461	0.217365	0.219668	0.218268	0.217869	0.217577	0.217774	0.219569	0.218828	0.0020346		74701.9	20.7505	0.22	0.2168	0.2174	0.2169	0.2164	0.217	0.2164	0.2175	0.2167	0.2218	0.21769	0.00178104
75601.9	21.0005	0.194626	0.200429	0.200742	0.203648	0.204152	0.204555	0.205455	0.203748	0.204757	0.20154	0.202365	0.00306233		75601.9	21.0005	0.224068	0.218061	0.217161	0.216965	0.218468	0.217468	0.217669	0.217177	0.217474	0.219169	0.218368	0.00198748		75601.9	21.0005	0.2194	0.2223	0.2166	0.2162	0.2161	0.2161	0.2163	0.2167	0.2151	0.2232	0.2178	0.00283823
76501.9	21.2505	0.198126	0.200229	0.200942	0.202848	0.203952	0.204655	0.205055	0.203548	0.204457	0.20124	0.202505	0.00215957		76501.9	21.2505	0.223668	0.217861	0.216861	0.217265	0.217768	0.217968	0.218769	0.217877	0.217574	0.219169	0.218478	0.0019255		76501.9	21.2505	0.2198	0.2223	0.217	0.2155	0.2159	0.2194	0.2159	0.2164	0.2155	0.2217	0.21794	0.0026294
77402	21.5006	0.195726	0.200229	0.201542	0.203048	0.203652	0.204555	0.205155	0.203848	0.204657	0.20164	0.202405	0.00268303		77402	21.5006	0.223768	0.217661	0.216961	0.216665	0.217568	0.218068	0.216769	0.217177	0.217774	0.219369	0.218178	0.00193135		77402	21.5006	0.2216	0.2211	0.2192	0.2163	0.2163	0.2164	0.2159	0.216	0.2149	0.2226	0.21803	0.002819
78302	21.7506	0.196126	0.198729	0.201642	0.203048	0.203752	0.204855	0.205955	0.203848	0.205357	0.20154	0.202485	0.00292985		78302	21.7506	0.223468	0.217561	0.216761	0.216565	0.217168	0.216668	0.217469	0.216677	0.217874	0.218769	0.217898	0.00199156		78302	21.7506	0.2198	0.2216	0.2183	0.2173	0.2202	0.22	0.2203	0.2153	0.2163	0.2211	0.21902	0.00211597
79202	22.0006	0.196926	0.201429	0.202242	0.203848	0.203652	0.205155	0.206355	0.204448	0.205657	0.20164	0.203135	0.002604		79202	22.0006	0.223668	0.217461	0.217361	0.216565	0.217268	0.216668	0.216469	0.216377	0.216974	0.218569	0.217738	0.00202098		79202	22.0006	0.219	0.2157	0.2165	0.2156	0.2156	0.2155	0.2162	0.2158	0.2153	0.22	0.21652	0.00162535
80102	22.2506	0.196026	0.198829	0.202042	0.203348	0.203652	0.204855	0.205355	0.203848	0.205057	0.20174	0.202475	0.00283328		80102	22.2506	0.223168	0.216961	0.216861	0.216565	0.217268	0.216768	0.216369	0.216477	0.216974	0.218569	0.217598	0.00201131		80102	22.2506	0.2187	0.2215	0.2162	0.2148	0.2195	0.2176	0.2151	0.215	0.215	0.2211	0.21745	0.00261672
81002	22.5006	0.200226	0.200129	0.202042	0.203048	0.203752	0.205255	0.205855	0.203648	0.205557	0.20184	0.203135	0.00196935		81002	22.5006	0.223368	0.216961	0.216361	0.216065	0.216968	0.217268	0.216269	0.216277	0.216774	0.218669	0.217498	0.00201641		81002	22.5006	0.2212	0.2169	0.2169	0.2155	0.2152	0.2155	0.2152	0.2159	0.2147	0.2196	0.21666	0.0021277
81902	22.7506	0.201926	0.199029	0.202142	0.203648	0.204252	0.205555	0.205855	0.204248	0.205257	0.20184	0.203375	0.00202283		81902	22.7506	0.223568	0.217561	0.216761	0.216865	0.216968	0.216968	0.215669	0.215977	0.216574	0.218969	0.217588	0.00212511		81902	22.7506	0.2184	0.2153	0.2175	0.2158	0.2151	0.2146	0.215	0.2169	0.2149	0.2202	0.21637	0.00184394
82802	23.0006	0.197926	0.199629	0.202342	0.203248	0.204152	0.205755	0.204955	0.203248	0.205557	0.20184	0.202865	0.0024106		82802	23.0006	0.223268	0.216461	0.215661	0.216765	0.216868	0.216668	0.215769	0.216277	0.216674	0.218369	0.217278	0.00214756		82802	23.0006	0.2204	0.2155	0.2155	0.2156	0.215	0.2147	0.2148	0.2162	0.2144	0.2194	0.21615	0.0020571
83702.1	23.2506	0.198126	0.199929	0.202442	0.203948	0.204552	0.205355	0.206055	0.204448	0.206157	0.20224	0.203325	0.00251541		83702.1	23.2506	0.222468	0.216561	0.215661	0.216165	0.216868	0.215868	0.215469	0.215477	0.216174	0.217669	0.216838	0.00206384		83702.1	23.2506	0.2182	0.2152	0.2159	0.2142	0.2146	0.2156	0.2148	0.2158	0.2137	0.2191	0.21571	0.00171234
84602.1	23.5006	0.198326	0.199429	0.202942	0.204048	0.204452	0.205655	0.205055	0.203948	0.205757	0.20224	0.203185	0.00240457		84602.1	23.5006	0.222468	0.216661	0.215161	0.215165	0.215768	0.215868	0.215269	0.215377	0.216474	0.218369	0.216658	0.00207071		84602.1	23.5006	0.2178	0.2179	0.2167	0.2139	0.2144	0.2143	0.2145	0.214	0.2147	0.219	0.21572	0.00192515
85502.1	23.7506	0.201026	0.199729	0.202442	0.203948	0.204652	0.205555	0.204955	0.203948	0.204957	0.20144	0.203265	0.00188011		85502.1	23.7506	0.222468	0.216261	0.216061	0.215265	0.216168	0.215868	0.215569	0.215577	0.216074	0.217569	0.216688	0.00208301		85502.1	23.7506	0.2188	0.2164	0.2166	0.2138	0.2142	0.2143	0.2143	0.2158	0.2142	0.2206	0.2159	0.00227449
86402.1	24.0006	0.198826	0.199429	0.202342	0.203648	0.204452	0.205055	0.205155	0.203648	0.205457	0.20184	0.202985	0.00223175		86402.1	24.0006	0.222168	0.215861	0.215061	0.215065	0.215968	0.215968	0.215669	0.215477	0.215874	0.217469	0.216458	0.00201425		86402.1	24.0006	0.2177	0.2148	0.215	0.2142	0.2145	0.2141	0.2139	0.2146	0.2142	0.2188	0.21518	0.00167186

## Sheet: Fig3_Guex B
P.putida monoculture (MCHE)															P.putida coculture (MCHE)															P.veronii monoculture (GFP)															P.veronii coculture (GFP)
Time [s]	Time (h)	C2	C3	C4	C5	C6	C7	C8	C9	C10	C11	AVE	stdev		Time [s]	Time (h)	D2	D3	D4	D5	D6	D7	D8	D9	D10	D11	AVE	stdev		Time [s]	Time (h)	B2	B3	B4	B5	B6	B7	B8	B9	B10	B11	AVE	stdev		Time [s]	Time (h)	D2	D3	D4
0	0	3	5	4	6	5	4	6	4	4	3	4.4	1.07497		0	0	4	5	3	5	4	5	5	4	5	2	4.2	1.0328		0	0	28	28	26	27	28	28	27	27	26	26	27.1	0.875595		0	0	27	27	27
900.7	0.250194	5	4	5	4	4	5	4	4	4	5	4.4	0.516398		900.7	0.250194	5	4	2	5	4	5	4	4	5	5	4.3	0.948683		900.7	0.250194	28	29	27	29	29	28	28	28	29	30	28.5	0.849837		900.7	0.250194	27	27	26
1800.7	0.500194	4	7	5	4	4	4	4	4	6	5	4.7	1.05935		1800.7	0.500194	3	5	4	3	4	3	3	3	4	4	3.6	0.699206		1800.7	0.500194	27	26	27	27	28	28	27	26	29	27	27.2	0.918937		1800.7	0.500194	26	26	26
2700.7	0.750194	4	6	5	4	6	4	5	5	6	4	4.9	0.875595		2700.7	0.750194	4	3	5	4	4	4	5	4	3	4	4	0.666667		2700.7	0.750194	27	27	25	28	27	27	27	27	28	28	27.1	0.875595		2700.7	0.750194	27	26	27
3600.6	1.00017	5	5	5	4	5	5	3	5	5	4	4.6	0.699206		3600.6	1.00017	5	3	5	4	4	4	4	4	4	4	4.1	0.567646		3600.6	1.00017	28	27	25	26	26	29	26	25	28	27	26.7	1.33749		3600.6	1.00017	26	26	26
4500.6	1.25017	5	5	5	5	4	5	4	5	5	4	4.7	0.483046		4500.6	1.25017	4	5	5	3	3	4	3	5	4	4	4	0.816497		4500.6	1.25017	27	27	27	28	28	28	26	26	29	29	27.5	1.08012		4500.6	1.25017	25	27	26
5400.7	1.50019	4	6	6	5	5	4	6	4	5	5	5	0.816497		5400.7	1.50019	5	5	4	4	4	4	3	5	4	5	4.3	0.674949		5400.7	1.50019	27	28	29	28	28	28	27	28	27	26	27.6	0.843274		5400.7	1.50019	25	27	26
6300.7	1.75019	5	5	5	5	5	5	6	5	5	5	5.1	0.316228		6300.7	1.75019	5	4	5	4	5	4	4	4	4	3	4.2	0.632456		6300.7	1.75019	29	27	26	27	27	29	25	28	28	29	27.5	1.35401		6300.7	1.75019	25	26	28
7200.7	2.00019	5	5	6	6	7	6	6	6	6	6	5.9	0.567646		7200.7	2.00019	5	5	5	5	6	6	5	4	6	5	5.2	0.632456		7200.7	2.00019	27	28	28	28	29	29	29	29	28	27	28.2	0.788811		7200.7	2.00019	25	27	28
8100.7	2.25019	5	6	7	6	5	5	6	7	6	5	5.8	0.788811		8100.7	2.25019	6	6	5	5	6	6	5	5	4	4	5.2	0.788811		8100.7	2.25019	31	29	28	28	28	28	27	30	30	30	28.9	1.28668		8100.7	2.25019	28	27	27
9000.7	2.50019	6	7	8	7	6	5	6	6	5	6	6.2	0.918937		9000.7	2.50019	6	4	5	5	5	4	5	6	4	5	4.9	0.737865		9000.7	2.50019	29	31	28	30	28	31	30	28	29	29	29.3	1.1595		9000.7	2.50019	28	28	29
9900.7	2.75019	7	8	7	7	7	7	7	7	8	7	7.2	0.421637		9900.7	2.75019	7	6	7	7	5	5	5	5	5	6	5.8	0.918937		9900.7	2.75019	32	30	29	28	30	30	29	29	29	30	29.6	1.07497		9900.7	2.75019	28	26	28
10800.8	3.00022	8	7	9	8	8	8	8	9	7	7	7.9	0.737865		10800.8	3.00022	7	7	6	5	6	6	6	6	6	6	6.1	0.567646		10800.8	3.00022	30	29	30	31	30	32	29	29	31	30	30.1	0.994429		10800.8	3.00022	29	28	28
11700.8	3.25022	9	9	8	9	9	9	8	9	7	9	8.6	0.699206		11700.8	3.25022	6	6	6	8	7	6	8	7	6	6	6.6	0.843274		11700.8	3.25022	34	32	30	30	31	31	30	31	30	34	31.3	1.56702		11700.8	3.25022	30	29	30
12600.8	3.50022	10	10	10	9	10	9	10	9	9	8	9.4	0.699206		12600.8	3.50022	8	9	6	7	7	6	8	8	7	6	7.2	1.0328		12600.8	3.50022	32	33	30	34	32	32	32	31	32	33	32.1	1.1005		12600.8	3.50022	30	31	30
13500.8	3.75022	10	11	11	11	11	11	10	11	9	11	10.6	0.699206		13500.8	3.75022	10	9	8	8	8	8	9	8	7	7	8.2	0.918937		13500.8	3.75022	39	34	32	32	32	35	33	35	33	34	33.9	2.13177		13500.8	3.75022	31	31	33
14400.8	4.00022	13	12	12	14	13	13	12	11	10	12	12.2	1.13529		14400.8	4.00022	10	9	9	9	9	9	8	7	9	8	8.7	0.823273		14400.8	4.00022	33	33	32	34	34	39	33	39	32	34	34.3	2.58414		14400.8	4.00022	32	33	32
15300.8	4.25022	15	15	15	14	14	14	15	14	13	14	14.3	0.674949		15300.8	4.25022	11	12	11	10	11	10	10	10	10	9	10.4	0.843274		15300.8	4.25022	39	36	39	34	34	36	34	36	34	41	36.3	2.54078		15300.8	4.25022	34	33	35
16200.8	4.50022	17	15	16	16	17	16	16	15	16	15	15.9	0.737865		16200.8	4.50022	13	12	12	12	12	11	11	11	10	11	11.5	0.849837		16200.8	4.50022	41	37	34	39	35	41	35	35	36	36	36.9	2.55821		16200.8	4.50022	33	36	35
17100.9	4.75025	19	20	17	19	19	18	17	18	17	18	18.2	1.0328		17100.9	4.75025	14	15	15	13	14	13	13	12	12	13	13.4	1.07497		17100.9	4.75025	35	36	37	36	38	43	38	38	37	38	37.6	2.17051		17100.9	4.75025	37	36	37
18000.9	5.00025	21	20	20	19	19	20	19	19	18	17	19.2	1.13529		18000.9	5.00025	15	15	14	14	13	12	13	14	12	13	13.5	1.08012		18000.9	5.00025	42	37	45	40	38	45	51	37	37	37	40.9	4.79467		18000.9	5.00025	38	39	38
18900.9	5.25025	23	21	24	22	20	21	21	21	22	22	21.7	1.1595		18900.9	5.25025	17	17	16	17	16	15	15	15	14	15	15.7	1.05935		18900.9	5.25025	44	43	55	55	48	42	50	43	46	49	47.5	4.79004		18900.9	5.25025	39	38	39
19800.9	5.50025	26	26	25	23	25	26	26	24	24	24	24.9	1.1005		19800.9	5.50025	20	20	19	19	17	17	18	18	18	18	18.4	1.07497		19800.9	5.50025	53	44	39	49	40	53	49	38	43	44	45.2	5.53373		19800.9	5.50025	42	43	42
20700.9	5.75025	29	28	27	27	27	27	26	27	26	26	27	0.942809		20700.9	5.75025	24	24	21	21	21	21	19	21	19	20	21.1	1.72884		20700.9	5.75025	54	48	42	41	40	50	59	41	39	39	45.3	7.05612		20700.9	5.75025	45	45	44
21601	6.00028	33	31	31	30	31	33	32	31	30	30	31.2	1.13529		21601	6.00028	29	26	26	26	22	23	24	24	24	22	24.6	2.17051		21601	6.00028	61	41	47	48	57	55	49	43	40	66	50.7	8.75658		21601	6.00028	49	49	48
22501	6.25028	37	36	35	35	36	36	34	35	34	33	35.1	1.19722		22501	6.25028	30	30	28	28	26	28	27	28	27	25	27.7	1.56702		22501	6.25028	61	59	43	55	53	56	48	69	47	48	53.9	7.7953		22501	6.25028	53	53	52
23401	6.50028	41	40	40	39	39	38	38	38	39	39	39.1	0.994429		23401	6.50028	33	34	33	32	31	31	30	30	29	29	31.2	1.75119		23401	6.50028	62	56	44	46	56	71	72	49	49	45	55	10.3816		23401	6.50028	62	58	56
24301	6.75028	53	54	53	53	48	49	50	50	50	48	50.8	2.25093		24301	6.75028	37	37	37	36	35	34	35	34	33	34	35.2	1.47573		24301	6.75028	58	73	71	68	68	78	85	67	65	88	72.1	9.21894		24301	6.75028	69	63	65
25201	7.00028	70	70	69	66	67	66	66	66	67	63	67	2.16025		25201	7.00028	42	41	41	41	40	39	39	39	38	36	39.6	1.77639		25201	7.00028	65	46	55	59	65	55	47	85	47	65	58.9	11.8926		25201	7.00028	70	78	72
26101	7.25028	86	86	85	83	83	82	81	82	81	81	83	2		26101	7.25028	53	51	52	52	50	49	49	50	48	46	50	2.10819		26101	7.25028	71	57	56	58	63	84	71	63	52	94	66.9	13.3704		26101	7.25028	70	68	70
27001	7.50028	101	100	100	99	99	98	99	97	97	94	98.4	2.01108		27001	7.50028	65	66	67	68	65	64	64	63	64	58	64.4	2.71621		27001	7.50028	83	70	84	74	89	101	86	85	54	63	78.9	13.7311		27001	7.50028	73	73	71
27901.1	7.75031	113	113	112	111	112	111	111	109	109	108	110.9	1.72884		27901.1	7.75031	82	83	82	80	80	78	78	77	78	75	79.3	2.54078		27901.1	7.75031	75	61	68	70	60	65	90	61	90	114	75.4	17.5132		27901.1	7.75031	72	71	77
28801.1	8.00031	121	122	124	122	123	121	121	120	119	118	121.1	1.79196		28801.1	8.00031	95	94	95	92	93	92	94	91	90	89	92.5	2.06828		28801.1	8.00031	104	75	85	70	88	96	126	92	60	124	92	21.6076		28801.1	8.00031	73	74	71
29701.1	8.25031	130	128	128	131	130	128	130	128	125	123	128.1	2.46982		29701.1	8.25031	104	105	106	106	105	104	105	103	102	101	104.1	1.66333		29701.1	8.25031	81	70	73	82	122	135	84	107	99	125	97.8	23.3467		29701.1	8.25031	76	84	76
30601.1	8.50031	137	136	135	138	137	136	136	134	131	133	135.3	2.11082		30601.1	8.50031	113	114	113	113	113	113	112	112	110	109	112.2	1.54919		30601.1	8.50031	111	80	92	84	100	121	118	74	79	106	96.5	17.1156		30601.1	8.50031	93	91	76
31501.1	8.75031	142	140	140	140	140	142	141	140	137	138	140	1.56347		31501.1	8.75031	120	121	119	123	121	119	119	118	118	116	119.4	1.95505		31501.1	8.75031	107	86	95	98	109	142	112	84	89	126	104.8	18.5161		31501.1	8.75031	95	80	83
32401.1	9.00031	149	146	145	147	143	144	146	143	140	143	144.6	2.54733		32401.1	9.00031	125	126	124	124	126	124	125	126	121	125	124.6	1.50555		32401.1	9.00031	127	112	111	106	115	161	137	123	133	131	125.6	16.2289		32401.1	9.00031	78	84	77
33301.2	9.25033	152	149	148	147	148	147	147	145	143	143	146.9	2.72641		33301.2	9.25033	131	130	128	131	127	128	129	128	125	129	128.6	1.83787		33301.2	9.25033	154	137	133	122	116	158	138	149	102	133	134.2	17.3833		33301.2	9.25033	103	79	76
34201.2	9.50033	156	153	151	152	152	151	151	149	148	148	151.1	2.42441		34201.2	9.50033	133	133	131	131	133	131	133	129	129	130	131.3	1.63639		34201.2	9.50033	161	173	161	146	149	180	172	156	129	151	157.8	15.0614		34201.2	9.50033	81	77	79
35101.2	9.75033	160	154	154	155	154	154	152	151	153	152	153.9	2.46982		35101.2	9.75033	137	136	135	134	135	134	134	132	131	134	134.2	1.75119		35101.2	9.75033	200	190	179	152	151	200	211	147	221	179	183	26.1789		35101.2	9.75033	82	81	82
36001.2	10.0003	161	158	156	156	155	155	156	155	152	154	155.8	2.39444		36001.2	10.0003	140	139	138	137	137	137	136	138	133	137	137.2	1.8738		36001.2	10.0003	212	225	234	199	208	218	204	186	189	186	206.1	16.5694		36001.2	10.0003	94	80	83
36901.2	10.2503	164	159	158	161	160	159	159	157	156	156	158.9	2.42441		36901.2	10.2503	143	141	139	138	139	138	140	137	137	138	139	1.88562		36901.2	10.2503	225	235	235	210	199	253	201	215	195	226	219.4	18.7035		36901.2	10.2503	94	87	96
37801.2	10.5003	170	163	163	160	163	163	162	162	160	160	162.6	2.91357		37801.2	10.5003	143	143	143	142	142	139	142	140	139	142	141.5	1.58114		37801.2	10.5003	265	231	251	260	238	257	239	222	178	233	237.4	25.1007		37801.2	10.5003	109	83	88
38701.3	10.7504	174	165	167	166	167	162	166	164	161	162	165.4	3.71782		38701.3	10.7504	149	145	145	144	145	144	145	141	139	143	144	2.66667		38701.3	10.7504	296	243	281	259	252	285	265	264	267	260	267.2	15.943		38701.3	10.7504	91	88	83
39601.3	11.0004	177	173	169	169	169	168	169	167	166	169	169.6	3.1693		39601.3	11.0004	149	148	148	146	147	147	145	143	142	145	146	2.26078		39601.3	11.0004	303	302	284	287	276	287	279	273	287	271	284.9	10.9691		39601.3	11.0004	96	95	87
40501.3	11.2504	179	173	170	173	172	172	172	170	170	170	172.1	2.72641		40501.3	11.2504	154	152	150	149	151	149	149	147	144	149	149.4	2.71621		40501.3	11.2504	343	328	314	294	321	306	292	308	310	291	310.7	16.687		40501.3	11.2504	100	85	95
41401.3	11.5004	181	178	176	175	174	177	173	174	171	172	175.1	2.99815		41401.3	11.5004	156	154	152	153	152	151	153	151	148	150	152	2.21108		41401.3	11.5004	350	347	304	318	301	326	312	328	347	308	324.1	18.6157		41401.3	11.5004	88	87	89
42301.3	11.7504	187	180	179	179	178	176	179	176	175	179	178.8	3.32666		42301.3	11.7504	159	156	156	154	154	153	153	153	151	155	154.4	2.22111		42301.3	11.7504	368	358	324	329	335	333	326	321	343	321	335.8	16.0194		42301.3	11.7504	94	89	86
43201.3	12.0004	190	185	183	183	181	182	182	180	178	182	182.6	3.20416		43201.3	12.0004	161	161	159	157	156	157	158	156	153	159	157.7	2.45176		43201.3	12.0004	400	352	348	349	392	352	364	345	351	350	360.3	19.5451		43201.3	12.0004	89	89	94
44101.3	12.2504	193	185	188	186	184	183	185	184	182	182	185.2	3.29309		44101.3	12.2504	164	163	162	160	160	162	159	160	157	163	161	2.16025		44101.3	12.2504	264	339	402	370	335	376	403	381	377	415	366.2	44.2488		44101.3	12.2504	94	88	92
45001.4	12.5004	197	191	187	189	188	188	189	186	184	187	188.6	3.50238		45001.4	12.5004	168	165	162	166	165	162	162	162	160	165	163.7	2.45176		45001.4	12.5004	311	389	398	414	413	378	384	383	378	358	380.6	29.673		45001.4	12.5004	102	89	92
45901.4	12.7504	199	192	193	192	193	190	192	190	186	189	191.6	3.3731		45901.4	12.7504	173	170	166	167	166	165	167	165	162	165	166.6	3.02581		45901.4	12.7504	417	420	401	415	425	385	386	386	387	374	399.6	18.2586		45901.4	12.7504	99	88	91
46801.4	13.0004	202	195	193	194	198	194	195	192	192	193	194.8	3.08401		46801.4	13.0004	175	172	170	171	168	170	169	167	167	169	169.8	2.4404		46801.4	13.0004	421	439	407	445	402	399	408	392	394	395	410.2	18.8255		46801.4	13.0004	106	88	92
47701.4	13.2504	205	195	197	197	198	194	196	195	194	193	196.4	3.40588		47701.4	13.2504	179	174	174	172	173	172	173	170	168	172	172.7	2.86938		47701.4	13.2504	444	364	420	417	419	410	412	420	414	411	413.1	19.7959		47701.4	13.2504	103	89	102
48601.4	13.5004	207	201	199	199	200	198	201	198	195	200	199.8	3.08401		48601.4	13.5004	180	179	175	175	174	176	173	173	170	177	175.2	2.97396		48601.4	13.5004	453	367	430	429	437	426	440	419	424	419	424.4	22.6774		48601.4	13.5004	90	91	92
49501.5	13.7504	210	202	202	202	201	200	202	201	199	200	201.9	3.03498		49501.5	13.7504	182	184	179	180	178	179	178	177	174	181	179.2	2.78089		49501.5	13.7504	442	414	441	413	432	436	413	431	432	432	428.6	11.1972		49501.5	13.7504	101	97	102
50401.5	14.0004	212	205	206	206	204	205	207	203	204	202	205.4	2.75681		50401.5	14.0004	187	184	179	181	182	179	181	179	181	183	181.6	2.54733		50401.5	14.0004	470	369	443	448	445	437	432	438	436	387	430.5	29.8859		50401.5	14.0004	96	102	99
51301.5	14.2504	214	208	207	208	206	207	208	205	205	205	207.3	2.66875		51301.5	14.2504	189	186	184	184	186	184	184	185	181	186	184.9	2.079		51301.5	14.2504	376	448	387	414	450	403	394	382	403	397	405.4	25.4742		51301.5	14.2504	100	91	94
52201.5	14.5004	219	212	210	208	210	208	208	208	207	208	209.8	3.55278		52201.5	14.5004	193	191	184	184	186	187	187	185	185	188	187	2.98142		52201.5	14.5004	355	383	452	451	407	416	402	383	415	398	406.2	29.9288		52201.5	14.5004	99	97	97
53101.5	14.7504	221	211	212	211	211	213	211	211	209	207	211.7	3.653		53101.5	14.7504	194	190	188	190	191	191	187	188	183	191	189.3	2.98329		53101.5	14.7504	373	380	400	394	393	403	400	398	461	431	403.3	25.3861		53101.5	14.7504	100	91	90
54001.5	15.0004	223	216	216	215	212	214	216	211	211	213	214.7	3.52924		54001.5	15.0004	195	193	191	193	194	190	191	190	189	193	191.9	1.96921		54001.5	15.0004	421	397	417	407	402	409	414	441	445	391	414.4	17.5828		54001.5	15.0004	109	112	92
54901.5	15.2504	226	215	216	216	217	216	218	214	213	216	216.7	3.56059		54901.5	15.2504	201	195	192	195	195	194	195	193	189	195	194.4	3.02581		54901.5	15.2504	439	403	406	432	407	421	436	442	403	401	419	16.7995		54901.5	15.2504	101	93	93
55801.6	15.5004	226	218	218	218	216	216	218	217	213	214	217.4	3.50238		55801.6	15.5004	200	198	191	193	195	199	195	193	192	197	195.3	3.093		55801.6	15.5004	396	418	412	431	425	431	426	412	412	406	416.9	11.4256		55801.6	15.5004	103	100	105
56701.6	15.7504	228	222	219	220	218	219	218	216	216	218	219.4	3.50238		56701.6	15.7504	201	195	198	196	199	198	196	198	193	200	197.4	2.41293		56701.6	15.7504	413	408	426	415	426	434	427	414	422	406	419.1	9.20688		56701.6	15.7504	97	101	108
57601.6	16.0004	229	221	221	222	221	222	220	220	219	219	221.4	2.87518		57601.6	16.0004	205	202	198	199	199	202	198	197	196	204	200	3.05505		57601.6	16.0004	429	417	424	425	424	438	428	420	423	414	424.2	6.6966		57601.6	16.0004	101	97	95
58501.6	16.2504	235	224	222	222	223	223	221	222	217	224	223.3	4.57165		58501.6	16.2504	207	201	200	201	200	203	202	200	197	205	201.6	2.83627		58501.6	16.2504	412	424	426	428	433	439	436	428	428	423	427.7	7.52846		58501.6	16.2504	93	93	100
59401.6	16.5004	232	225	225	227	225	224	224	222	221	222	224.7	3.12872		59401.6	16.5004	206	203	202	200	202	201	200	201	199	204	201.8	2.09762		59401.6	16.5004	410	427	426	430	429	439	435	431	426	422	427.5	7.82091		59401.6	16.5004	96	91	97
60301.6	16.7504	235	224	222	225	227	227	228	222	222	224	225.6	3.97772		60301.6	16.7504	208	205	203	201	205	205	205	202	203	207	204.4	2.17051		60301.6	16.7504	415	428	428	428	440	444	438	432	434	423	431	8.5375		60301.6	16.7504	91	92	100
61201.7	17.0005	238	225	226	226	226	224	228	223	223	224	226.3	4.39823		61201.7	17.0005	210	204	205	205	205	207	205	204	201	210	205.6	2.75681		61201.7	17.0005	417	428	434	434	438	445	442	440	435	426	433.9	8.34599		61201.7	17.0005	94	98	95
62101.7	17.2505	235	228	228	228	228	228	231	224	224	226	228	3.23179		62101.7	17.2505	210	210	205	204	207	207	205	203	202	214	206.7	3.71334		62101.7	17.2505	421	426	434	432	441	447	443	439	436	428	434.7	8.13839		62101.7	17.2505	99	95	94
63001.7	17.5005	239	231	230	231	230	226	231	228	225	228	229.9	3.84274		63001.7	17.5005	213	208	208	207	209	208	208	206	206	212	208.5	2.3214		63001.7	17.5005	418	430	437	436	441	448	443	444	439	429	436.5	8.80972		63001.7	17.5005	97	94	96
63901.7	17.7505	239	232	231	231	233	231	232	228	225	227	230.9	3.81372		63901.7	17.7505	214	213	209	210	208	209	213	208	206	216	210.6	3.20416		63901.7	17.7505	420	434	438	443	448	447	451	445	444	432	440.2	9.35474		63901.7	17.7505	107	98	101
64801.7	18.0005	242	234	231	233	232	230	231	231	225	232	232.1	4.22821		64801.7	18.0005	215	211	208	209	210	210	208	208	207	216	210.2	3.04777		64801.7	18.0005	425	437	441	444	448	452	447	444	444	432	441.4	8.05812		64801.7	18.0005	97	96	92
65701.7	18.2505	244	237	231	233	234	233	234	231	229	233	233.9	4.14863		65701.7	18.2505	218	212	210	211	210	211	213	211	208	215	211.9	2.84605		65701.7	18.2505	428	439	438	446	447	452	449	443	445	430	441.7	7.91693		65701.7	18.2505	106	93	91
66601.8	18.5005	241	233	230	232	235	235	236	232	232	233	233.9	3.07137		66601.8	18.5005	217	212	211	211	215	211	211	212	208	218	212.6	3.09839		66601.8	18.5005	421	440	445	451	448	455	453	447	447	439	444.6	9.73196		66601.8	18.5005	104	97	101
67501.8	18.7505	250	235	236	237	236	233	237	232	229	232	235.7	5.65784		67501.8	18.7505	219	215	212	212	215	213	213	212	209	219	213.9	3.17805		67501.8	18.7505	425	447	447	448	454	453	455	446	451	438	446.4	8.9963		67501.8	18.7505	104	96	92
68401.8	19.0005	246	238	234	236	236	237	236	235	231	238	236.7	3.86005		68401.8	19.0005	220	216	215	213	213	216	214	214	212	222	215.5	3.2059		68401.8	19.0005	429	444	448	449	452	458	455	450	447	438	447	8.41955		68401.8	19.0005	96	95	98
69301.8	19.2505	248	238	237	240	237	237	239	237	232	236	238.1	4.06749		69301.8	19.2505	221	219	215	213	216	215	214	214	212	221	216	3.23179		69301.8	19.2505	432	446	450	449	459	459	457	455	451	440	449.8	8.67692		69301.8	19.2505	106	100	95
70201.8	19.5005	249	241	235	237	236	237	241	236	232	239	238.3	4.64399		70201.8	19.5005	223	217	215	215	215	217	216	215	214	222	216.9	3.10734		70201.8	19.5005	431	446	450	451	460	459	461	453	454	442	450.7	9.21412		70201.8	19.5005	106	94	92
71101.8	19.7505	251	240	241	241	240	241	241	239	235	239	240.8	4.02216		71101.8	19.7505	224	220	218	216	221	218	217	215	216	224	218.9	3.24722		71101.8	19.7505	436	451	454	452	460	465	463	456	456	447	454	8.37987		71101.8	19.7505	99	95	103
72001.9	20.0005	251	240	237	238	240	238	242	237	236	239	239.8	4.31535		72001.9	20.0005	226	219	218	219	216	218	217	214	218	225	219	3.74166		72001.9	20.0005	443	453	458	459	465	468	465	457	460	445	457.3	8.28721		72001.9	20.0005	101	95	96
72901.9	20.2505	250	241	240	242	243	239	241	238	237	239	241	3.65148		72901.9	20.2505	226	221	216	217	221	219	219	218	216	225	219.8	3.48967		72901.9	20.2505	438	457	459	460	464	464	462	458	455	447	456.4	8.15407		72901.9	20.2505	101	97	100
73801.9	20.5005	250	239	242	239	240	239	239	239	237	241	240.5	3.59784		73801.9	20.5005	225	219	220	217	217	218	217	219	214	223	218.9	3.17805		73801.9	20.5005	440	453	457	455	462	465	465	461	459	444	456.1	8.45182		73801.9	20.5005	98	95	96
74701.9	20.7505	252	240	241	242	242	240	240	240	238	240	241.5	3.8658		74701.9	20.7505	228	222	220	219	219	219	222	220	217	228	221.4	3.77712		74701.9	20.7505	444	455	453	459	466	470	464	464	458	448	458.1	8.2388		74701.9	20.7505	98	100	101
75601.9	21.0005	255	241	242	240	241	244	246	240	238	241	242.8	4.82586		75601.9	21.0005	227	224	220	218	222	220	222	221	217	230	222.1	3.98469		75601.9	21.0005	440	457	454	455	465	468	462	460	454	445	456	8.5894		75601.9	21.0005	101	112	99
76501.9	21.2505	250	242	241	244	244	243	242	240	236	244	242.6	3.56526		76501.9	21.2505	230	223	218	221	224	223	221	224	218	232	223.4	4.5753		76501.9	21.2505	443	457	457	461	467	470	464	462	461	447	458.9	8.39907		76501.9	21.2505	105	93	95
77402	21.5006	255	243	241	241	242	241	243	238	240	245	242.9	4.65355		77402	21.5006	230	221	222	219	222	222	220	219	219	225	221.9	3.41402		77402	21.5006	449	457	458	465	464	469	466	465	465	455	461.3	6.23699		77402	21.5006	102	101	101
78302	21.7506	254	243	243	242	242	241	245	242	241	244	243.7	3.83116		78302	21.7506	230	223	221	222	224	222	221	223	220	227	223.3	3.05687		78302	21.7506	444	460	462	465	467	472	468	464	462	456	462	7.73161		78302	21.7506	101	95	95
79202	22.0006	256	243	244	246	247	244	242	241	241	246	245	4.39697		79202	22.0006	228	225	223	222	224	222	223	223	221	228	223.9	2.42441		79202	22.0006	451	459	463	467	470	473	470	464	467	456	464	6.91215		79202	22.0006	96	97	102
80102	22.2506	254	245	243	246	246	243	245	243	239	245	244.9	3.81372		80102	22.2506	227	229	220	220	223	223	223	220	221	232	223.8	4.18463		80102	22.2506	445	458	467	467	468	472	474	465	466	453	463.5	8.93495		80102	22.2506	100	101	97
81002	22.5006	258	244	244	244	243	243	243	243	243	246	245.1	4.62961		81002	22.5006	233	226	224	222	223	223	224	225	221	229	225	3.59011		81002	22.5006	453	460	466	467	471	473	473	464	468	455	465	7.05534		81002	22.5006	101	98	95
81902	22.7506	259	246	243	244	245	244	246	242	243	246	245.8	4.84883		81902	22.7506	234	225	221	225	223	225	223	225	222	233	225.6	4.40202		81902	22.7506	452	454	465	469	477	479	473	472	469	456	466.6	9.60555		81902	22.7506	104	96	99
82802	23.0006	256	246	245	246	246	241	244	243	240	244	245.1	4.35762		82802	23.0006	232	227	223	221	226	224	226	226	224	232	226.1	3.57305		82802	23.0006	456	458	467	473	473	480	475	469	470	460	468.1	7.86624		82802	23.0006	100	101	98
83702.1	23.2506	258	246	245	247	244	245	246	244	243	247	246.5	4.24918		83702.1	23.2506	230	226	225	224	226	225	224	223	222	236	226.1	4.09471		83702.1	23.2506	452	456	466	466	473	472	471	469	467	454	464.6	7.74884		83702.1	23.2506	98	95	96
84602.1	23.5006	257	244	244	243	246	246	244	242	242	249	245.7	4.49815		84602.1	23.5006	231	226	224	222	225	225	225	221	221	235	225.5	4.42844		84602.1	23.5006	456	460	470	466	478	477	473	468	470	461	467.9	7.26407		84602.1	23.5006	96	96	97
85502.1	23.7506	258	246	244	246	245	246	246	247	243	246	246.7	4.1379		85502.1	23.7506	233	227	224	226	227	226	225	228	223	234	227.3	3.59166		85502.1	23.7506	464	464	473	476	473	474	474	472	470	463	470.3	4.83161		85502.1	23.7506	105	96	101
86402.1	24.0006	255	244	247	245	244	246	247	243	241	245	245.7	3.74314		86402.1	24.0006	230	226	224	222	224	224	223	222	222	235	225.2	4.2111		86402.1	24.0006	455	462	466	471	473	478	472	468	469	456	467	7.4087		86402.1	24.0006	102	97	96
[truncated: 9 more columns]

## Sheet: Fig3_Guex C
Monod	Parameters	P.veronii	P.putida		Script used CoCultSim.m
	kappa_1	250900	152080
	kappa_2	0.4549	1.0963
	kappa_3	1.2622	1.6511
Resource concentration (g/mL) t = 0	0.00024

## Sheet: Fig3_Guex D
Monod	Parameters	P.veronii	P.putida		Logistic	Parameters	P.veronii	P.putida							Script used CoCultSim.m
	kappa_1	250900	152080			Mu_max	0.5298	1.1939
	kappa_2	0.4549	1.0963			Yiled	0.2645	0.3987
	kappa_3	1.2622	1.6511			Xm	0.00024	0.00024							Resource concentration (g/mL) t = 0	0.00024
Coculture (OD)
Time [s]	Time (h)	D2	D3	D4	D5	D6	D7	D8	D9	D10	D11	AVE	stdev
0	0	0.0866	0.086	0.0875	0.0877	0.0866	0.0866	0.0867	0.0867	0.0864	0.0873	0.08681	0.000525885
900.7	0.250194	0.0866	0.0864	0.0888	0.088	0.0873	0.0868	0.0864	0.0866	0.0866	0.0872	0.08707	0.000786059
1800.7	0.500194	0.087	0.0868	0.089	0.087	0.0878	0.0874	0.0869	0.0869	0.0869	0.0874	0.08731	0.000672392
2700.7	0.750194	0.0869	0.0867	0.0885	0.0877	0.0877	0.0874	0.0871	0.0871	0.087	0.0875	0.08736	0.000523238
3600.6	1.00017	0.0875	0.087	0.0886	0.0873	0.0879	0.0874	0.0873	0.0871	0.0871	0.0877	0.08749	0.000479468
4500.6	1.25017	0.0872	0.0868	0.0885	0.0873	0.0873	0.0872	0.0878	0.0873	0.0874	0.0879	0.08747	0.000476211
5400.7	1.50019	0.0878	0.0874	0.0888	0.0877	0.088	0.0878	0.0878	0.0876	0.0874	0.0882	0.08785	0.000414327
6300.7	1.75019	0.0882	0.0883	0.0893	0.0881	0.0883	0.0887	0.088	0.088	0.0876	0.0884	0.08829	0.000458136
7200.7	2.00019	0.0882	0.0875	0.0887	0.0888	0.0886	0.0882	0.089	0.0885	0.0884	0.0889	0.08848	0.000439191
8100.7	2.25019	0.089	0.0893	0.09	0.0889	0.089	0.089	0.0893	0.0892	0.0891	0.0894	0.08922	0.000319027
9000.7	2.50019	0.0892	0.0886	0.0922	0.0894	0.0901	0.0906	0.0893	0.0897	0.0891	0.0897	0.08979	0.00101154
9900.7	2.75019	0.0929	0.0923	0.0954	0.0912	0.0922	0.0915	0.0915	0.0911	0.0901	0.0906	0.09188	0.00148608
10800.8	3.00022	0.092	0.0926	0.0935	0.0921	0.0923	0.0935	0.0922	0.092	0.0907	0.0913	0.09222	0.000862555
11700.8	3.25022	0.095	0.0962	0.0962	0.0931	0.0948	0.0952	0.094	0.0936	0.0929	0.0924	0.09434	0.00134759
12600.8	3.50022	0.0964	0.0965	0.0959	0.0957	0.0952	0.0964	0.0947	0.0939	0.0937	0.0946	0.0953	0.00104137
13500.8	3.75022	0.0997	0.103	0.1022	0.0983	0.1038	0.1017	0.0984	0.0981	0.0965	0.0979	0.09996	0.00251582
14400.8	4.00022	0.0999	0.1038	0.1027	0.1003	0.1044	0.1013	0.0999	0.1003	0.0994	0.0995	0.10115	0.00183682
15300.8	4.25022	0.1011	0.1059	0.105	0.1022	0.1076	0.1065	0.1065	0.1038	0.1027	0.103	0.10443	0.00217565
16200.8	4.50022	0.1104	0.1141	0.113	0.1133	0.116	0.1134	0.1112	0.1101	0.1076	0.1088	0.11179	0.00260403
17100.9	4.75025	0.1174	0.1216	0.1181	0.1158	0.1194	0.1191	0.1171	0.1142	0.1139	0.1151	0.11717	0.00247029
18000.9	5.00025	0.1244	0.1289	0.1278	0.125	0.1294	0.1301	0.1281	0.1254	0.1213	0.1248	0.12652	0.0027724
18900.9	5.25025	0.1354	0.1417	0.1363	0.1336	0.1379	0.138	0.1348	0.1327	0.131	0.1325	0.13539	0.00320016
19800.9	5.50025	0.1484	0.1535	0.1519	0.1521	0.1533	0.1545	0.151	0.1503	0.1488	0.1494	0.15132	0.00209327
20700.9	5.75025	0.1633	0.1693	0.1652	0.1652	0.1721	0.1691	0.1695	0.1694	0.1674	0.1638	0.16743	0.00291435
21601	6.00028	0.1829	0.1859	0.1844	0.1822	0.1852	0.1851	0.1841	0.1843	0.1783	0.1787	0.18311	0.00265893
22501	6.25028	0.1969	0.2028	0.2005	0.201	0.2014	0.2028	0.1997	0.2001	0.1965	0.1996	0.20013	0.00213023
23401	6.50028	0.2146	0.2197	0.2176	0.2172	0.2214	0.2222	0.2223	0.2212	0.2186	0.2123	0.21871	0.00334978
24301	6.75028	0.2338	0.2375	0.2321	0.2337	0.231	0.2303	0.229	0.2295	0.2283	0.2248	0.231	0.00351283
25201	7.00028	0.2479	0.2556	0.2554	0.2528	0.2572	0.2584	0.2549	0.2495	0.2479	0.2507	0.25303	0.00383726
26101	7.25028	0.2545	0.2574	0.2588	0.2519	0.2593	0.2576	0.2508	0.2517	0.247	0.2503	0.25393	0.00419631
27001	7.50028	0.245	0.2451	0.2476	0.2468	0.2501	0.2498	0.2494	0.2481	0.2461	0.2508	0.24788	0.0021065
27901.1	7.75031	0.2441	0.253	0.2468	0.2456	0.2469	0.2487	0.2482	0.2476	0.2455	0.2516	0.2478	0.00275116
28801.1	8.00031	0.2443	0.2524	0.2497	0.2468	0.2556	0.2575	0.2552	0.249	0.2466	0.2506	0.25077	0.00434896
29701.1	8.25031	0.2525	0.2526	0.2443	0.2439	0.2442	0.2456	0.2461	0.2454	0.2436	0.2489	0.24671	0.00343203
30601.1	8.50031	0.2497	0.2488	0.2513	0.246	0.2546	0.2523	0.2444	0.2468	0.242	0.2485	0.24844	0.00378864
31501.1	8.75031	0.2422	0.2415	0.2419	0.2406	0.2415	0.242	0.2427	0.2421	0.241	0.2465	0.2422	0.00162822
32401.1	9.00031	0.2434	0.2471	0.2471	0.2436	0.2406	0.2477	0.2427	0.2414	0.2404	0.2453	0.24393	0.00274956
33301.2	9.25033	0.2438	0.2425	0.2395	0.238	0.2388	0.2391	0.2395	0.239	0.2381	0.2435	0.24018	0.00221048
34201.2	9.50033	0.2398	0.2446	0.2422	0.2419	0.2423	0.2419	0.2434	0.2415	0.2382	0.2422	0.2418	0.00176509
35101.2	9.75033	0.2378	0.2393	0.2417	0.2368	0.2361	0.2362	0.2366	0.2364	0.2353	0.2406	0.23768	0.00214103
36001.2	10.0003	0.239	0.2423	0.235	0.2387	0.2347	0.238	0.235	0.2349	0.234	0.2396	0.23712	0.00277481
36901.2	10.2503	0.235	0.2365	0.2352	0.2336	0.2337	0.2335	0.2339	0.2336	0.2325	0.2388	0.23463	0.00184635
37801.2	10.5003	0.2351	0.2322	0.2326	0.2314	0.2322	0.2322	0.2324	0.2323	0.2313	0.2369	0.23286	0.00175765
38701.3	10.7504	0.2344	0.231	0.232	0.2301	0.231	0.231	0.2313	0.2312	0.2304	0.2356	0.2318	0.00178325
39601.3	11.0004	0.2339	0.2306	0.2322	0.2294	0.2299	0.2299	0.2302	0.2299	0.2297	0.2346	0.23103	0.00187026
40501.3	11.2504	0.2334	0.2293	0.2295	0.2306	0.2291	0.2291	0.2292	0.2291	0.2282	0.2341	0.23016	0.00198673
41401.3	11.5004	0.2315	0.2287	0.2288	0.2286	0.2282	0.2299	0.2286	0.2281	0.2282	0.2329	0.22935	0.00161881
42301.3	11.7504	0.2298	0.2277	0.2279	0.2268	0.2275	0.2275	0.2276	0.2274	0.2267	0.2319	0.22808	0.00158591
43201.3	12.0004	0.2294	0.2273	0.2274	0.2262	0.2269	0.228	0.2269	0.227	0.2263	0.2312	0.22766	0.00154359
44101.3	12.2504	0.2299	0.2266	0.227	0.2256	0.2264	0.2264	0.2262	0.226	0.2252	0.2306	0.22699	0.00179781
45001.4	12.5004	0.2305	0.2275	0.2282	0.2252	0.2257	0.2256	0.2259	0.2255	0.2247	0.23	0.22688	0.00206656
45901.4	12.7504	0.2329	0.2311	0.226	0.225	0.2256	0.2248	0.225	0.2254	0.2241	0.2294	0.22693	0.00305688
46801.4	13.0004	0.2276	0.2256	0.2253	0.2254	0.2247	0.2247	0.2247	0.2245	0.2238	0.229	0.22553	0.00158187
47701.4	13.2504	0.2279	0.2246	0.2249	0.2238	0.2242	0.2241	0.2242	0.2252	0.2231	0.2285	0.22505	0.00176336
48601.4	13.5004	0.2273	0.2243	0.226	0.2234	0.2239	0.2241	0.2242	0.2237	0.2229	0.2281	0.22479	0.00174066
49501.5	13.7504	0.2279	0.2297	0.229	0.2263	0.2234	0.2271	0.2234	0.2238	0.2223	0.2277	0.22606	0.00263532
50401.5	14.0004	0.2275	0.2278	0.226	0.2228	0.223	0.2229	0.2231	0.2233	0.222	0.2272	0.22456	0.00227899
51301.5	14.2504	0.2269	0.223	0.2255	0.2238	0.223	0.2228	0.2227	0.2232	0.2219	0.227	0.22398	0.00182196
52201.5	14.5004	0.2265	0.2229	0.2236	0.2224	0.2228	0.2223	0.2229	0.2221	0.2213	0.2272	0.2234	0.00192238
53101.5	14.7504	0.2249	0.2251	0.2245	0.2216	0.222	0.2217	0.2226	0.223	0.2211	0.2262	0.22327	0.00177015
54001.5	15.0004	0.2267	0.2271	0.2227	0.2212	0.222	0.2226	0.2219	0.2216	0.2209	0.2261	0.22328	0.0023897
54901.5	15.2504	0.2256	0.2231	0.2222	0.2209	0.2214	0.2217	0.2215	0.2212	0.2205	0.2263	0.22244	0.00198785
55801.6	15.5004	0.2291	0.2266	0.2247	0.2214	0.2212	0.2218	0.2211	0.2212	0.2231	0.2254	0.22356	0.00278456
56701.6	15.7504	0.2267	0.2257	0.2221	0.2204	0.2209	0.2207	0.221	0.2206	0.2209	0.226	0.2225	0.00255864
57601.6	16.0004	0.2233	0.2206	0.223	0.2215	0.2207	0.2204	0.2207	0.2205	0.2215	0.2254	0.22176	0.00164398
58501.6	16.2504	0.2233	0.2206	0.221	0.2207	0.221	0.2206	0.2203	0.2207	0.2192	0.2254	0.22128	0.00176686
59401.6	16.5004	0.2233	0.2206	0.2211	0.2207	0.2203	0.22	0.2204	0.2202	0.2191	0.2243	0.221	0.00158254
60301.6	16.7504	0.2242	0.2206	0.222	0.2209	0.2196	0.2194	0.2199	0.2208	0.2201	0.224	0.22115	0.0017245
61201.7	17.0005	0.224	0.2225	0.2221	0.2213	0.2202	0.22	0.22	0.2218	0.2185	0.2239	0.22143	0.00178391
62101.7	17.2505	0.2241	0.2255	0.2227	0.2237	0.2238	0.222	0.2234	0.2217	0.219	0.2257	0.22316	0.00195971
63001.7	17.5005	0.2266	0.2256	0.2207	0.2186	0.2192	0.2187	0.219	0.2189	0.2182	0.2234	0.22089	0.00314093
63901.7	17.7505	0.225	0.2194	0.221	0.2204	0.2189	0.219	0.2189	0.22	0.2186	0.2233	0.22045	0.00212825
64801.7	18.0005	0.2226	0.2237	0.2231	0.221	0.2217	0.2233	0.2211	0.2195	0.2189	0.2243	0.22192	0.00179926
65701.7	18.2505	0.2247	0.2188	0.22	0.2188	0.2183	0.2188	0.2184	0.2188	0.2183	0.2243	0.21992	0.00246342
66601.8	18.5005	0.2223	0.2208	0.2201	0.2184	0.2181	0.2183	0.2183	0.2195	0.2174	0.2224	0.21956	0.00178649
67501.8	18.7505	0.2217	0.2226	0.2223	0.2192	0.2233	0.2223	0.2195	0.2192	0.2175	0.2223	0.22099	0.00195473
68401.8	19.0005	0.2209	0.2183	0.2191	0.2173	0.2177	0.2174	0.2178	0.2178	0.2174	0.2221	0.21858	0.00165113
69301.8	19.2505	0.2237	0.2233	0.2199	0.2176	0.2187	0.2172	0.2174	0.2183	0.2165	0.2238	0.21964	0.00288529
70201.8	19.5005	0.2214	0.2239	0.2189	0.2195	0.2172	0.2175	0.2177	0.2177	0.2164	0.2227	0.21929	0.00254971
71101.8	19.7505	0.2212	0.2174	0.2177	0.2188	0.2171	0.2175	0.2171	0.2168	0.2161	0.2217	0.21814	0.00187806
72001.9	20.0005	0.2236	0.2213	0.2201	0.2173	0.217	0.2171	0.2172	0.2177	0.2159	0.2215	0.21887	0.00255563
72901.9	20.2505	0.2222	0.2235	0.2212	0.2168	0.2168	0.2195	0.2168	0.2178	0.2164	0.2225	0.21935	0.00277539
73801.9	20.5005	0.2201	0.2228	0.2178	0.2163	0.2166	0.2173	0.2166	0.2183	0.2156	0.2225	0.21839	0.00256838
74701.9	20.7505	0.22	0.2168	0.2174	0.2169	0.2164	0.217	0.2164	0.2175	0.2167	0.2218	0.21769	0.00178104
75601.9	21.0005	0.2194	0.2223	0.2166	0.2162	0.2161	0.2161	0.2163	0.2167	0.2151	0.2232	0.2178	0.00283823
76501.9	21.2505	0.2198	0.2223	0.217	0.2155	0.2159	0.2194	0.2159	0.2164	0.2155	0.2217	0.21794	0.0026294
77402	21.5006	0.2216	0.2211	0.2192	0.2163	0.2163	0.2164	0.2159	0.216	0.2149	0.2226	0.21803	0.002819
78302	21.7506	0.2198	0.2216	0.2183	0.2173	0.2202	0.22	0.2203	0.2153	0.2163	0.2211	0.21902	0.00211597
79202	22.0006	0.219	0.2157	0.2165	0.2156	0.2156	0.2155	0.2162	0.2158	0.2153	0.22	0.21652	0.00162535
80102	22.2506	0.2187	0.2215	0.2162	0.2148	0.2195	0.2176	0.2151	0.215	0.215	0.2211	0.21745	0.00261672
81002	22.5006	0.2212	0.2169	0.2169	0.2155	0.2152	0.2155	0.2152	0.2159	0.2147	0.2196	0.21666	0.0021277
81902	22.7506	0.2184	0.2153	0.2175	0.2158	0.2151	0.2146	0.215	0.2169	0.2149	0.2202	0.21637	0.00184394
82802	23.0006	0.2204	0.2155	0.2155	0.2156	0.215	0.2147	0.2148	0.2162	0.2144	0.2194	0.21615	0.0020571
83702.1	23.2506	0.2182	0.2152	0.2159	0.2142	0.2146	0.2156	0.2148	0.2158	0.2137	0.2191	0.21571	0.00171234
84602.1	23.5006	0.2178	0.2179	0.2167	0.2139	0.2144	0.2143	0.2145	0.214	0.2147	0.219	0.21572	0.00192515
85502.1	23.7506	0.2188	0.2164	0.2166	0.2138	0.2142	0.2143	0.2143	0.2158	0.2142	0.2206	0.2159	0.00227449
86402.1	24.0006	0.2177	0.2148	0.215	0.2142	0.2145	0.2141	0.2139	0.2146	0.2142	0.2188	0.21518	0.00167186

## Sheet: Fig3_Guex E
Monod	Parameters	P.veronii	P.putida		Logistic	Parameters	P.veronii	P.putida			Script used CoCultSim.m
	kappa_1	250900	152080			Mu_max	0.5298	1.1939
	kappa_2	0.4549	1.0963			Yiled	0.2645	0.3987			Resource concentration (g/mL) t = 0	0.00024
	kappa_3	1.2622	1.6511			Xm	0.00024	0.00024
Observed median	0.039189
