# Supplementary material for: Regulated bacterial interaction networks: A mathematical framework to describe competitive growth under inclusion of metabolite cross-feeding
Source: PLoS Comput Biol. 2023 Aug 21;19(8):e1011402. doi: 10.1371/journal.pcbi.1011402 (PMC10470959; doi:10.1371/journal.pcbi.1011402)
Supplement: S3 Data — Effect of initial founder populations and cell ratios on competitive outcome of P. veronii and P. putida growth in cocultures on succinate. (XLSX) [file pcbi.1011402.s008.xlsx]

## Sheet: Fig4_Guex A
Parameter means	Mu_max mean	Yield mean	Ks norm mean			Script used simCocultureVarB0.m
P.veronii	0.5298	0.2645	0.1685
P.putida	1.1939	0.3987	0.2082
Resource concentration (g/mL) t = 0	0.00024109
Prpotrions P.veronii	0.1	0.2	0.5	0.7	0.9	0.995	0.999

## Sheet: Fig4_Guex B
Parameter means	Mu_max mean	Yield mean	Ks norm mean			Script used simCocultureVarB0_loop.m
P.veronii	0.5298	0.2645	0.1685
P.putida	1.1939	0.3987	0.2082
Initial cells per mL
3e-05
1e-05
3e-06
1e-06
3e-07
1e-07
Resource concentration (g/mL) t = 0	0.00024109
Simulation time (hours)	30

## Sheet: Fig4_Guex C
Initial proportion PVE		Final prop	ten simulations		mean_y_0_tot		3e-06						Experimental values					T-test		Script used simCocultureVarB0_loop.m
0.00990099	ratio 1/100	0.00163845	0.00138451	0.00147728	0.0015143	0.00146826	0.00147091	0.00155775	0.00152828	0.00154559	0.00133527		0.00224737	0.00190752	0.00210411	0.00242049		1.64379e-06
0.0909091	ratio 1/10	0.0150038	0.0141628	0.0149079	0.0131327	0.0149645	0.0149686	0.0148344	0.0155518	0.0138754	0.0149864		0.0184741	0.0185199	0.0206013	0.0181719		1.43209e-06
0.25		0.0448474	0.0469466	0.042606	0.0418449	0.0444881	0.0493911	0.0402029	0.0415807	0.0421173	0.0474895
0.5	ratio 1/10	0.0997609	0.110254	0.094931	0.109281	0.117525	0.105755	0.103911	0.110513	0.10322	0.0962365		0.098366	0.0975422	0.102457	0.112917		0.587616
0.75		0.230678	0.220997	0.202562	0.172504	0.208917	0.174034	0.18605	0.225258	0.206386	0.199699
0.85		0.264532	0.299701	0.302059	0.314122	0.295633	0.236665	0.321729	0.286103	0.269793	0.305575
0.909091	ratio 10/1	0.35842	0.321863	0.357204	0.355937	0.357987	0.409901	0.410645	0.39804	0.348885	0.357423		0.27052	0.290805	0.273323	0.274607		6.28365e-05
0.95		0.478279	0.408867	0.534484	0.507771	0.389245	0.531999	0.511894	0.487004	0.564859	0.436973
0.975		0.588079	0.591916	0.613387	0.575145	0.608874	0.580624	0.662581	0.734639	0.62834	0.629941
0.990099	ratio 100/1	0.795464	0.741039	0.767593	0.786071	0.850122	0.797391	0.781262	0.821895	0.780866	0.814113		0.560892	0.546505	0.525118	0.596268		1.60393e-08
Initial proportion PVE		Final prop			mean_y_0_tot		6e-06
0.00990099	ratio 1/100	0.00238621	0.0019489	0.00262841	0.00236274	0.00230869	0.00221673	0.00200711	0.00233039	0.00218987	0.002327
0.0909091	ratio 1/10	0.0202482	0.0196269	0.0215652	0.0195744	0.0198699	0.0240841	0.020657	0.0212724	0.0224356	0.0230116
0.25		0.0576922	0.058589	0.0656181	0.06	0.0650547	0.0668106	0.0638941	0.0643028	0.0624841	0.0586312
0.5	sratio 1/10	0.150613	0.134835	0.160106	0.13675	0.150415	0.138931	0.149861	0.139032	0.150709	0.146393		0.151086	0.184635	0.203237			0.00277086
0.75		0.29391	0.293971	0.300285	0.288167	0.285386	0.28208	0.276639	0.341526	0.276516	0.25133
0.85		0.360999	0.39639	0.408803	0.365468	0.386662	0.392563	0.410886	0.404808	0.343152	0.413073
0.909091	ratio 10/1	0.52205	0.562987	0.484233	0.45598	0.521114	0.476403	0.571433	0.463466	0.508835	0.461483
0.95		0.633349	0.59885	0.610766	0.652546	0.569632	0.606237	0.688445	0.611183	0.60358	0.658786
0.975		0.785552	0.733572	0.771395	0.80733	0.763693	0.74291	0.772297	0.788291	0.749365	0.750116
0.990099	ratio 100/1	0.869663	0.861584	0.824188	0.868973	0.887544	0.898593	0.859911	0.87371	0.873787	0.840675
Resource concentration (g/mL) t = 0	0.00024109
