# Supplementary material for: Regulated bacterial interaction networks: A mathematical framework to describe competitive growth under inclusion of metabolite cross-feeding
Source: PLoS Comput Biol. 2023 Aug 21;19(8):e1011402. doi: 10.1371/journal.pcbi.1011402 (PMC10470959; doi:10.1371/journal.pcbi.1011402)
Supplement: S4 Data — Simulated substrate utilization and byproduct formation in succinate cocultures of P. veronii and P. putida under different versions of the indicative function ϕ. (XLSX) [file pcbi.1011402.s009.xlsx]

## Sheet: Fig5_Guex A
Script used Main_Script.m			Function used	fun_Monod_tot
Threshold	no cross-feeding phi = 0
Parameter means	P.veronii	P.putida
kappa_1	250900	152080
kappa_2	0.455	1.1014
kappa_3	1.2622	1.6511
Initial resource concentration (g/mL)	0.00024
Time simulation (hours)	24

## Sheet: Fig5_Guex B
Script used Main_Script.m			Function used	fun_Monod_tot
Threshold	constant cross-feeding phi = 1
Parameter means	P.veronii	P.putida
kappa_1	250900	152080
kappa_2	0.455	1.1014
kappa_3	1.2622	1.6511
Initial resource concentration (g/mL)	0.00024
Time simulation (hours)	24

## Sheet: Fig5_Guex C
Script used Main_Script.m			Function used	fun_Monod_tot
Ratios (Pve:Ppu)	100:1	10:1	1:1	1:10	1:100
T_W2	0.0001397	0.0001397	0.0001397	0.0001397	0.00014345
T_W1	6.5e-05	1e-05	2.8e-05	2.8e-05	2.8e-05
Parameter means	P.veronii	P.putida
kappa_1	250900	152080
kappa_2	0.455	1.1014
kappa_3	1.2622	1.6511
Initial resource concentration (g/mL)	0.00024
Time simulation (hours)	24

## Sheet: Fig5_Guex D
Script used Main_Script.m			Function used	fun_Hill_HandlingTime
Ratios (Pve:Ppu)	100:1	10:1	1:1	1:10	1:100			Hill factor k
T_W2	4.72868e-05	4.72868e-05	4.72868e-05	4.72868e-05	4.72868e-05			34.4613
T_W1	0.000172683	0.000172683	0.000172683	0.000172683	0.000172683
Parameter means	P.veronii	P.putida
kappa_1	250900	152080
kappa_2	0.455	1.1014
kappa_3	1.2622	1.6511
Initial resource concentration (g/mL)	0.00024
Time simulation (hours)	24
