# Supplementary material for: Regulated bacterial interaction networks: A mathematical framework to describe competitive growth under inclusion of metabolite cross-feeding
Source: PLoS Comput Biol. 2023 Aug 21;19(8):e1011402. doi: 10.1371/journal.pcbi.1011402 (PMC10470959; doi:10.1371/journal.pcbi.1011402)
Supplement: S5 Data — Effect of threshold parameter values on simulated steady state ratios of P. veronii and P. putida in cocultures on succinate. (XLSX) [file pcbi.1011402.s010.xlsx]

## Sheet: Fig6_Guex A
Script used HeatMapsScript.m			Function used	fun_Monod_tot
Ratios (Pve:Ppu)	100:1	10:1	1:1	1:10	1:100
T_W2	0.0001397	0.0001397	0.0001397	0.0001397	0.00014345
T_W1	6.5e-05	1e-05	2.8e-05	2.8e-05	2.8e-05
Parameter means	P.veronii	P.putida
kappa_1	250900	152080
kappa_2	0.455	1.1014
kappa_3	1.2622	1.6511
Initial resource concentration (g/mL)	0.00024
Time simulation (hours)	24
Threshold_W2 = 0:3e-05:1.60e-04;
Threshold_W1 = 0:0.9e-05:1.40e-04;
	(Pve:Ppu) = 10:1
Initial abundance P.veronii (g/mL)	2.6909e-06
Initial abundance P.putida (g/mL)	2.5273e-07

## Sheet: Fig6_Guex B
Script used HeatMapsScript.m			Function used	fun_Monod_tot
Ratios (Pve:Ppu)	100:1	10:1	1:1	1:10	1:100
T_W2	0.0001397	0.0001397	0.0001397	0.0001397	0.00014345
T_W1	6.5e-05	1e-05	2.8e-05	2.8e-05	2.8e-05
Parameter means	P.veronii	P.putida
kappa_1	250900	152080
kappa_2	0.455	1.1014
kappa_3	1.2622	1.6511
Initial resource concentration (g/mL)	0.00024
Time simulation (hours)	24
Threshold_W2 = 0:3e-05:1.60e-04;
Threshold_W1 = 0:0.9e-05:1.40e-04;
	(Pve:Ppu) = 10:1
Initial abundance P.veronii (g/mL)	2.6909e-06
Initial abundance P.putida (g/mL)	2.5273e-07

## Sheet: Fig6_Guex C
Script used HeatMapsScript.m			Function used	fun_Monod_tot
Ratios (Pve:Ppu)	100:1	10:1	1:1	1:10	1:100
T_W2	0.0001397	0.0001397	0.0001397	0.0001397	0.00014345
T_W1	6.5e-05	1e-05	2.8e-05	2.8e-05	2.8e-05
Parameter means	P.veronii	P.putida
kappa_1	250900	152080
kappa_2	0.455	1.1014
kappa_3	1.2622	1.6511
Initial resource concentration (g/mL)	0.00024
Time simulation (hours)	24
Threshold_W2 = 0:3e-05:1.60e-04;
Threshold_W1 = 0:0.9e-05:1.40e-04;
	(Pve:Ppu) = 10:1
Initial abundance P.veronii (g/mL)	2.6909e-06
Initial abundance P.putida (g/mL)	2.5273e-07

## Sheet: Fig6_Guex D
Script used Main_Script.m			Function used	fun_Monod_tot
Ratios (Pve:Ppu)	100:1	10:1	1:1	1:10	1:100
T_W2	0.0001397	0.0001397	0.0001397	0.0001397	0.00014345
T_W1	6.5e-05	1e-05	2.8e-05	2.8e-05	2.8e-05
Parameter means	P.veronii	P.putida
kappa_1	250900	152080
kappa_2	0.455	1.1014
kappa_3	1.2622	1.6511
Initial resource concentration (g/mL)	0.00024
Time simulation (hours)	24
Script used Main_Script.m			Function used	fun_Hill_HandlingTime
Ratios (Pve:Ppu)	100:1	10:1	1:1	1:10	1:100			Hill factor k
T_W2	4.72868e-05	4.72868e-05	4.72868e-05	4.72868e-05	4.72868e-05			34.4613
T_W1	0.000172683	0.000172683	0.000172683	0.000172683	0.000172683
Parameter means	P.veronii	P.putida
kappa_1	250900	152080
kappa_2	0.455	1.1014
kappa_3	1.2622	1.6511
Initial resource concentration (g/mL)	0.00024
Time simulation (hours)	24
Succinate
	Replicate A							Replicate B							Replicate C							Replicate D
	y_0		24hours					y_0		24hours					y_0		24hours					y_0		24hours
(Pve:Ppu) (g/mL)	PVE	PPU	PVE	PPU	PVE	PPU	Initial resource	PVE	PPU	PVE	PPU	PVE	PPU	Initial resource	PVE	PPU	PVE	PPU	PVE	PPU	Initial resource	PVE	PPU	PVE	PPU	PVE	PPU	Initial resource
100:1	2.93069e-06	2.75248e-08	6.03561e-05	4.72512e-05	0.560892	0.439108	0.000107607	2.93069e-06	2.75248e-08	5.52386e-05	4.58375e-05	0.546505	0.453495	0.000101076	2.93069e-06	2.75248e-08	5.36883e-05	4.85522e-05	0.525118	0.474882	0.000102241	2.93069e-06	2.75248e-08	6.16398e-05	4.17362e-05	0.596268	0.403732	0.000103376
10:1	2.69091e-06	2.52727e-07	2.98729e-05	8.05549e-05	0.27052	0.72948	0.000110428	2.69091e-06	2.52727e-07	3.28116e-05	8.00185e-05	0.290805	0.709195	0.00011283	2.69091e-06	2.52727e-07	3.03785e-05	8.07666e-05	0.273323	0.726677	0.000111145	2.69091e-06	2.52727e-07	2.75539e-05	7.27857e-05	0.274607	0.725393	0.00010034
1:1	1.48e-06	1.39e-06	1.07802e-05	9.88128e-05	0.098366	0.901634	0.000109593	1.48e-06	1.39e-06	1.01918e-05	9.42944e-05	0.0975422	0.902458	0.000104486	1.48e-06	1.39e-06	1.05871e-05	9.27449e-05	0.102457	0.897543	0.000103332	1.48e-06	1.39e-06	1.08187e-05	8.49923e-05	0.112917	0.887083	9.5811e-05
1:10	2.69091e-07	2.52727e-06	1.8523e-06	9.84123e-05	0.0184741	0.981526	0.000100265	2.69091e-07	2.52727e-06	1.93413e-06	0.000102501	0.0185199	0.98148	0.000104435	2.69091e-07	2.52727e-06	2.00591e-06	9.53622e-05	0.0206013	0.979399	9.73681e-05	2.69091e-07	2.52727e-06	1.95182e-06	0.000105457	0.0181719	0.981828	0.000107409
1:100	2.93069e-08	2.75248e-06	2.24343e-07	9.96e-05	0.00224737	0.997753	9.98243e-05	2.93069e-08	2.75248e-06	2.00764e-07	0.000105048	0.00190752	0.998092	0.000105249	2.93069e-08	2.75248e-06	2.08046e-07	9.86679e-05	0.00210411	0.997896	9.8876e-05	2.93069e-08	2.75248e-06	2.24689e-07	9.26035e-05	0.00242049	0.99758	9.28282e-05

## Sheet: Fig6_Guex E
Script used Main_Script.m			Function used	fun_Monod_tot
Ratios (Pve:Ppu)	100:1	10:1	1:1	1:10	1:100
T_W2	0.0001397	0.0001397	0.0001397	0.0001397	0.00014345
T_W1	6.5e-05	1e-05	2.8e-05	2.8e-05	2.8e-05
Parameter means	P.veronii	P.putida
kappa_1	250900	152080
kappa_2	0.455	1.1014
kappa_3	1.2622	1.6511
Initial resource concentration (g/mL)	0.00024
Time simulation (hours)	24
Script used Main_Script.m			Function used	fun_Hill_HandlingTime
Ratios (Pve:Ppu)	100:1	10:1	1:1	1:10	1:100			Hill factor k
T_W2	4.72868e-05	4.72868e-05	4.72868e-05	4.72868e-05	4.72868e-05			34.4613
T_W1	0.000172683	0.000172683	0.000172683	0.000172683	0.000172683
Parameter means	P.veronii	P.putida
kappa_1	250900	152080
kappa_2	0.455	1.1014
kappa_3	1.2622	1.6511
Initial resource concentration (g/mL)	0.00024
Time simulation (hours)	24
Succinate
	Replicate A							Replicate B							Replicate C							Replicate D
	y_0		24hours					y_0		24hours					y_0		24hours					y_0		24hours
(Pve:Ppu) (g/mL)	PVE	PPU	PVE	PPU	PVE	PPU	Initial resource	PVE	PPU	PVE	PPU	PVE	PPU	Initial resource	PVE	PPU	PVE	PPU	PVE	PPU	Initial resource	PVE	PPU	PVE	PPU	PVE	PPU	Initial resource
100:1	2.93069e-06	2.75248e-08	6.03561e-05	4.72512e-05	0.560892	0.439108	0.000107607	2.93069e-06	2.75248e-08	5.52386e-05	4.58375e-05	0.546505	0.453495	0.000101076	2.93069e-06	2.75248e-08	5.36883e-05	4.85522e-05	0.525118	0.474882	0.000102241	2.93069e-06	2.75248e-08	6.16398e-05	4.17362e-05	0.596268	0.403732	0.000103376
10:1	2.69091e-06	2.52727e-07	2.98729e-05	8.05549e-05	0.27052	0.72948	0.000110428	2.69091e-06	2.52727e-07	3.28116e-05	8.00185e-05	0.290805	0.709195	0.00011283	2.69091e-06	2.52727e-07	3.03785e-05	8.07666e-05	0.273323	0.726677	0.000111145	2.69091e-06	2.52727e-07	2.75539e-05	7.27857e-05	0.274607	0.725393	0.00010034
1:1	1.48e-06	1.39e-06	1.07802e-05	9.88128e-05	0.098366	0.901634	0.000109593	1.48e-06	1.39e-06	1.01918e-05	9.42944e-05	0.0975422	0.902458	0.000104486	1.48e-06	1.39e-06	1.05871e-05	9.27449e-05	0.102457	0.897543	0.000103332	1.48e-06	1.39e-06	1.08187e-05	8.49923e-05	0.112917	0.887083	9.5811e-05
1:10	2.69091e-07	2.52727e-06	1.8523e-06	9.84123e-05	0.0184741	0.981526	0.000100265	2.69091e-07	2.52727e-06	1.93413e-06	0.000102501	0.0185199	0.98148	0.000104435	2.69091e-07	2.52727e-06	2.00591e-06	9.53622e-05	0.0206013	0.979399	9.73681e-05	2.69091e-07	2.52727e-06	1.95182e-06	0.000105457	0.0181719	0.981828	0.000107409
1:100	2.93069e-08	2.75248e-06	2.24343e-07	9.96e-05	0.00224737	0.997753	9.98243e-05	2.93069e-08	2.75248e-06	2.00764e-07	0.000105048	0.00190752	0.998092	0.000105249	2.93069e-08	2.75248e-06	2.08046e-07	9.86679e-05	0.00210411	0.997896	9.8876e-05	2.93069e-08	2.75248e-06	2.24689e-07	9.26035e-05	0.00242049	0.99758	9.28282e-05
Statistical comparison script Stat_Comparison.R
Ratio	ProportionsPVE	AbundancePVE	Abundance PPU	Category	Replicates	Model
100:1	0.774354	5.63172e-05	1.64108e-05	Sim	A	M1
10:1	0.38273	3.23306e-05	5.21432e-05	Sim	A	M1
1:1	0.103297	9.83933e-06	8.54137e-05	Sim	A	M1
1:10	0.0145955	1.43498e-06	9.68818e-05	Sim	A	M1
1:100	0.00159867	1.57531e-07	9.83809e-05	Sim	A	M1
100:1	0.757569	5.47234e-05	1.75121e-05	Sim	B	M1
10:1	0.349097	2.97096e-05	5.53945e-05	Sim	B	M1
1:1	0.10167	9.64565e-06	8.52261e-05	Sim	B	M1
1:10	0.014878	1.46245e-06	9.68339e-05	Sim	B	M1
1:100	0.00157238	1.55168e-07	9.85286e-05	Sim	B	M1
100:1	0.733006	5.30322e-05	1.93167e-05	Sim	C	M1
10:1	0.383401	3.24309e-05	5.21564e-05	Sim	C	M1
1:1	0.107218	1.01549e-05	8.45582e-05	Sim	C	M1
1:10	0.0157209	1.54491e-06	9.6726e-05	Sim	C	M1
1:100	0.00152332	1.49934e-07	9.82756e-05	Sim	C	M1
100:1	0.784877	5.74323e-05	1.57413e-05	Sim	D	M1
10:1	0.362455	3.06448e-05	5.39032e-05	Sim	D	M1
1:1	0.110313	1.0474e-05	8.44743e-05	Sim	D	M1
1:10	0.0152182	1.48955e-06	9.63896e-05	Sim	D	M1
1:100	0.00158577	1.55992e-07	9.82139e-05	Sim	D	M1
100:1	0.560892	6.0356e-05		Obs	A	Obs
10:1	0.27052	2.9873e-05		Obs	A	Obs
1:1	0.098366	1.078e-05		Obs	A	Obs
1:10	0.0184741	1.8523e-06		Obs	A	Obs
1:100	0.00224737	2.2434e-07		Obs	A	Obs
100:1	0.546505	5.5239e-05		Obs	B	Obs
10:1	0.290805	3.2812e-05		Obs	B	Obs
1:1	0.0975422	1.0192e-05		Obs	B	Obs
1:10	0.0185199	1.9341e-06		Obs	B	Obs
1:100	0.00190752	2.0076e-07		Obs	B	Obs
100:1	0.525118	5.3688e-05		Obs	C	Obs
10:1	0.273323	3.0378e-05		Obs	C	Obs
1:1	0.102457	1.0587e-05		Obs	C	Obs
1:10	0.0206013	2.0059e-06		Obs	C	Obs
1:100	0.00210411	2.0805e-07		Obs	C	Obs
100:1	0.596268	6.164e-05		Obs	D	Obs
10:1	0.274607	2.7554e-05		Obs	D	Obs
1:1	0.112917	1.0819e-05		Obs	D	Obs
1:10	0.0181719	1.9518e-06		Obs	D	Obs
1:100	0.00242049	2.2469e-07		Obs	D	Obs
100:1	0.547044	5.81076e-05	4.81134e-05	Sim	A	M2
10:1	0.293422	3.32194e-05	7.99946e-05	Sim	A	M2
1:1	0.104782	1.0117e-05	8.64355e-05	Sim	A	M2
1:10	0.0192463	1.89819e-06	9.67279e-05	Sim	A	M2
1:100	0.00213916	2.11516e-07	9.86667e-05	Sim	A	M2
100:1	0.553819	5.88924e-05	4.74464e-05	Sim	B	M2
10:1	0.276257	3.09181e-05	8.09999e-05	Sim	B	M2
1:1	0.104447	1.01343e-05	8.68939e-05	Sim	B	M2
1:10	0.0200425	1.97385e-06	9.6509e-05	Sim	B	M2
1:100	0.00158917	1.57357e-07	9.88607e-05	Sim	B	M2
100:1	0.544096	5.74167e-05	4.81102e-05	Sim	C	M2
10:1	0.307366	3.52336e-05	7.93971e-05	Sim	C	M2
1:1	0.104375	1.00702e-05	8.64113e-05	Sim	C	M2
1:10	0.019576	1.9297e-06	9.66451e-05	Sim	C	M2
1:100	0.00159251	1.57629e-07	9.88233e-05	Sim	C	M2
100:1	0.561917	6.02111e-05	4.6942e-05	Sim	D	M2
10:1	0.291796	3.31031e-05	8.03429e-05	Sim	D	M2
1:1	0.100717	9.75944e-06	8.71403e-05	Sim	D	M2
1:10	0.0183358	1.81191e-06	9.7006e-05	Sim	D	M2
1:100	0.00270254	2.66806e-07	9.84573e-05	Sim	D	M2
100:1	0.499861	5.90078e-05	5.90407e-05	Sim	A	M3
10:1	0.295217	2.98522e-05	7.12671e-05	Sim	A	M3
1:1	0.102495	9.68976e-06	8.48487e-05	Sim	A	M3
1:10	0.0167811	1.65306e-06	9.68545e-05	Sim	A	M3
1:100	0.00220295	2.16819e-07	9.82055e-05	Sim	A	M3
100:1	0.499861	0.486491	5.99558e-05	Sim	B	M3
10:1	0.295217	0.31165	7.00181e-05	Sim	B	M3
1:1	0.102495	0.111454	8.40962e-05	Sim	B	M3
1:10	0.0167811	0.0174822	9.66588e-05	Sim	B	M3
1:100	0.00220295	0.00208259	9.8794e-05	Sim	B	M3
100:1	0.484033	5.63611e-05	6.00795e-05	Sim	C	M3
10:1	0.327671	3.37497e-05	6.92491e-05	Sim	C	M3
1:1	0.107921	1.01969e-05	8.42881e-05	Sim	C	M3
1:10	0.0177476	1.73931e-06	9.62632e-05	Sim	C	M3
1:100	0.00207979	2.06159e-07	9.89188e-05	Sim	C	M3
100:1	0.505138	5.97649e-05	5.85491e-05	Sim	D	M3
10:1	0.315524	3.22512e-05	6.99636e-05	Sim	D	M3
1:1	0.105174	9.95296e-06	8.46802e-05	Sim	D	M3
1:10	0.0171482	1.68685e-06	9.66817e-05	Sim	D	M3
1:100	0.00200391	1.98786e-07	9.90003e-05	Sim	D	M3

## Sheet: Fig6_Guex F
Script used Main_Script.m			Function used	fun_Monod_tot
Ratios (Pve:Ppu)	100:1	10:1	1:1	1:10	1:100
T_W2	0.0001397	0.0001397	0.0001397	0.0001397	0.00014345
T_W1	6.5e-05	1e-05	2.8e-05	2.8e-05	2.8e-05
Parameter means	P.veronii	P.putida
kappa_1	250900	152080
kappa_2	0.455	1.1014
kappa_3	1.2622	1.6511
Initial resource concentration (g/mL)	0.00024
Time simulation (hours)	24
Script used Main_Script.m			Function used	fun_Hill_HandlingTime
Ratios (Pve:Ppu)	100:1	10:1	1:1	1:10	1:100			Hill factor k
T_W2	4.72868e-05	4.72868e-05	4.72868e-05	4.72868e-05	4.72868e-05			34.4613
T_W1	0.000172683	0.000172683	0.000172683	0.000172683	0.000172683
Parameter means	P.veronii	P.putida
kappa_1	250900	152080
kappa_2	0.455	1.1014
kappa_3	1.2622	1.6511
Initial resource concentration (g/mL)	0.00024
Time simulation (hours)	24
