# Supplementary material for: Regulated bacterial interaction networks: A mathematical framework to describe competitive growth under inclusion of metabolite cross-feeding
Source: PLoS Comput Biol. 2023 Aug 21;19(8):e1011402. doi: 10.1371/journal.pcbi.1011402 (PMC10470959; doi:10.1371/journal.pcbi.1011402)
Supplement: S6 Data — Observed and simulated growth of P. veronii and P. putida in mono- and cocultures on putrescine and/or D-mannitol. (XLSX) [file pcbi.1011402.s011.xlsx]

## Sheet: Fig7_Guex_A
	Data columns
PPU_p	[5, 17, 29, 41, 53, 65]; %PPU on putrescine alone
PPU_m	[1,13,25,37,49,61]; %PPU on D-mannitol alone
PVE_m	[2,14,26,38,50,62]; %PVE on D-mannitol alone
PVE_p	[6,18,30,42,66]; %PVE on putrescine alone
PVPP_1_1m	[3,15,27,39,51,63];		coculture mannitol
PVPP_1_1p	[7,19,31,43,55,67];		coculture putrescine
empty	[4,16,28,40,52,64];
	GFP
Time (h)	Col 1	Col 2	Col 3	Col 4	Col 5	Col 6	Col 7	Col 8	Col 9	Col 10	Col 11	Col 12	Col 13	Col 14	Col 15	Col 16	Col 17	Col 18	Col 19	Col 20	Col 21	Col 22	Col 23	Col 24	Col 25	Col 26	Col 27	Col 28	Col 29	Col 30	Col 31	Col 32	Col 33	Col 34	Col 35	Col 36	Col 37	Col 38	Col 39	Col 40	Col 41	Col 42	Col 43	Col 44	Col 45	Col 46	Col 47	Col 48	Col 49
0.5	360	102	223	96	353	111	221	102	339	110	221	95	360	105	216	91	336	100	219	104	329	105	219	99	355	103	220	106	333	113	233	88	338	104	210	90	344	110	222	91	330	124	218	103	325	101	213	90	346
1	351	106	236	100	348	115	212	96	319	103	215	104	326	99	225	101	328	97	213	99	329	114	215	99	342	100	219	90	324	111	226	92	317	97	218	99	320	104	232	92	324	111	215	97	312	105	220	100	326
1.5	347	97	236	87	352	104	217	104	330	101	214	101	329	108	225	97	324	99	242	99	313	111	215	89	334	105	266	94	337	117	230	105	321	111	223	106	334	98	214	96	315	115	229	99	313	109	206	92	331
2	364	99	213	88	413	103	263	103	376	101	219	88	349	103	249	99	381	109	258	99	365	106	272	99	381	110	244	99	389	115	264	103	373	107	247	102	347	98	230	97	402	120	290	94	320	111	208	96	336
2.5	414	101	235	91	552	117	343	102	350	101	228	96	549	115	246	97	583	105	433	92	339	103	307	97	432	110	278	95	526	120	369	92	412	104	247	107	430	110	254	98	508	121	447	98	439	108	220	103	434
3	451	106	252	99	781	100	441	97	393	104	272	94	435	111	423	90	830	110	525	105	381	109	346	92	553	106	355	98	766	112	554	95	444	98	311	100	480	99	274	98	817	119	507	97	366	102	248	94	451
3.5	496	103	383	94	1274	103	685	99	404	103	297	94	514	113	438	91	1245	103	717	104	394	110	336	100	408	102	266	94	1196	111	807	95	366	107	315	104	407	106	256	98	1270	120	926	102	353	107	266	98	462
4	588	104	467	91	2864	106	1081	98	452	111	312	94	420	124	514	102	1698	105	885	101	388	110	375	92	413	105	319	96	1821	117	1133	98	387	105	355	90	453	109	341	100	1820	116	1136	92	358	111	275	105	465
4.5	484	101	318	91	3757	120	1419	96	445	100	297	95	429	105	485	102	2489	112	1125	98	416	108	366	94	411	103	337	100	3072	111	1325	98	439	113	402	105	393	112	276	97	2931	121	1217	99	389	108	305	98	486
5	581	109	406	95	4791	105	2258	102	445	103	366	102	418	105	460	96	3258	102	1771	102	401	115	376	99	407	115	375	102	3660	116	1713	101	431	109	352	100	423	107	284	90	3492	110	1628	103	547	113	335	97	626
5.5	549	107	356	98	6537	114	2713	100	457	112	372	89	433	111	464	93	4321	112	2308	109	559	107	395	95	408	107	353	97	4579	124	2438	104	403	113	360	92	458	106	343	94	4591	121	2225	99	427	109	339	106	545
6	552	113	383	96	8578	117	3324	103	446	104	341	103	437	112	298	92	5928	116	3435	94	585	110	403	101	433	107	350	88	6758	122	3646	101	412	112	318	104	410	113	283	90	6785	110	3267	104	574	113	372	95	460
6.5	591	113	353	101	10870	127	5690	103	495	105	403	97	452	114	326	92	8083	121	5515	98	505	112	413	97	421	113	389	98	9917	130	5675	103	409	111	325	101	423	116	397	106	9947	127	5557	102	446	111	398	97	463
7	605	113	387	99	14186	112	7520	103	452	117	392	97	442	122	392	100	11783	117	9555	107	437	106	414	98	410	117	365	98	14028	127	9830	98	519	120	374	93	442	125	282	92	13739	121	9565	95	545	105	383	95	481
7.5	673	120	385	90	18610	118	11776	101	456	115	438	92	463	118	514	98	16672	121	15438	95	541	107	457	90	451	125	363	97	19514	125	15442	100	437	116	366	103	448	129	361	97	19091	132	16465	104	439	120	419	106	482
8	623	119	380	106	24969	121	18785	97	496	107	457	103	485	122	380	109	22489	121	21499	97	508	112	479	94	458	125	401	106	24125	124	20683	98	508	109	377	96	422	131	318	96	26963	126	21512	100	490	120	445	92	469
8.5	672	125	380	91	32635	114	26822	107	513	118	485	96	597	130	412	96	23716	123	25931	91	517	108	512	100	463	128	457	89	28217	120	23578	92	604	120	412	97	452	122	365	97	33585	130	24205	101	511	114	467	97	512
9	719	124	354	100	35937	113	34347	108	626	113	616	109	588	135	328	87	24550	125	27495	100	474	112	591	102	479	116	340	102	29112	122	24799	106	474	120	426	90	438	123	361	95	33998	129	26152	106	573	111	523	102	522
9.5	700	132	388	94	35944	121	39856	96	712	118	688	96	684	138	441	99	25402	117	27943	96	711	118	611	100	478	141	445	91	28904	119	26252	101	494	113	539	98	472	134	431	98	33641	127	27526	96	505	116	554	101	578
10	697	136	353	103	36570	129	40665	95	787	125	567	95	721	133	368	85	23958	115	27968	103	582	123	611	107	489	126	488	93	27929	128	26420	110	537	117	604	96	497	146	413	89	32198	131	28004	96	585	113	551	102	512
10.5	667	138	368	92	36025	117	40312	103	715	123	605	95	786	141	339	92	22019	120	27059	101	599	121	615	105	532	131	477	98	27187	129	25597	97	533	116	542	87	541	130	446	94	29309	129	27009	105	559	122	564	104	686
11	711	137	360	99	37379	126	39711	102	669	123	542	100	577	144	407	95	20805	125	26196	109	665	115	606	98	533	144	422	100	27384	134	24965	99	573	118	531	96	524	145	455	99	27217	136	25553	102	650	112	590	103	873
11.5	766	158	377	92	39546	123	39111	98	869	122	631	95	617	157	500	97	21253	127	25294	102	786	117	616	100	499	157	436	95	28092	129	24199	104	735	128	633	102	519	150	370	98	25782	126	24019	101	653	111	583	102	849
12	673	166	364	94	41177	126	37916	102	707	127	531	95	605	162	401	98	20966	130	24019	108	667	121	600	98	562	157	411	98	28051	126	23189	98	617	122	572	100	517	156	317	91	24467	126	22563	101	691	111	612	103	603
12.5	687	158	403	93	41568	126	36586	99	718	122	578	93	659	169	582	96	20870	123	22906	91	700	120	616	99	491	155	412	92	28247	133	22560	107	647	113	570	99	559	162	274	95	23826	132	21285	97	689	120	617	101	648
13	682	173	464	101	41083	130	35810	104	698	123	531	98	567	165	393	99	21597	122	21895	105	721	127	622	101	739	164	420	98	28282	126	21923	109	824	126	557	99	462	162	300	101	23558	132	20481	104	649	117	666	96	553
13.5	713	194	365	97	40485	125	35108	97	672	122	604	102	532	180	562	92	22331	127	21136	112	711	121	644	100	484	186	419	91	28130	137	21401	99	739	125	527	100	510	178	309	101	24257	129	19808	103	682	125	645	103	698
14	669	201	361	93	39574	125	33241	100	850	126	596	110	571	193	439	100	22640	139	20013	106	646	121	517	96	522	187	451	96	28409	127	20788	108	611	121	517	93	581	196	301	92	24449	128	18915	107	614	122	633	98	540
14.5	648	204	378	92	38137	127	32704	95	720	128	580	102	556	209	446	104	22995	127	18801	106	674	124	470	99	576	202	459	104	28644	132	20343	96	715	114	489	98	491	201	287	93	25356	132	18388	96	684	129	688	111	485
15	628	241	401	96	37455	134	31886	101	661	126	643	100	541	215	413	89	23607	139	18415	99	654	125	645	106	491	221	455	104	29000	136	20244	103	615	116	551	110	484	214	316	100	26313	147	18290	99	584	118	767	101	530
15.5	632	245	397	96	36888	134	31505	105	699	125	649	97	532	241	426	100	23939	132	17900	101	652	125	704	99	610	234	444	109	29376	134	19740	95	754	121	546	101	467	240	326	97	26630	135	17803	103	714	121	605	105	565
16	613	253	421	94	35842	127	30307	99	698	122	593	98	513	259	445	101	23868	126	17348	115	676	121	588	100	480	257	460	95	28909	139	19411	105	609	127	523	95	538	239	325	103	26601	131	17219	104	645	128	627	94	605
16.5	671	294	425	103	35520	137	29164	108	650	126	590	101	704	252	460	102	24087	128	17124	103	636	121	424	97	473	254	489	95	28393	136	19028	102	588	126	491	102	596	259	353	106	26889	137	16914	102	535	120	389	91	622
17	762	306	440	95	35063	130	28617	101	673	121	685	96	492	298	468	100	24336	142	16885	104	593	124	493	93	487	287	480	96	28430	140	18820	102	618	118	552	93	499	288	356	103	27039	138	16665	106	578	122	426	99	757
17.5	577	326	452	101	34898	125	27372	106	641	125	711	94	533	312	481	95	24514	144	16526	97	620	116	422	95	514	302	481	100	27832	134	18237	108	609	121	533	97	542	297	366	95	26769	138	16377	91	573	121	485	96	730
18	582	341	446	100	34488	138	26441	98	626	129	691	103	615	312	497	96	24588	126	16295	108	584	129	366	109	517	328	528	98	27679	157	17888	102	605	114	514	103	499	309	394	104	26585	130	16156	101	660	129	366	93	778
18.5	609	359	522	108	34280	140	27042	103	657	131	671	110	633	335	509	106	24909	128	16234	107	570	127	352	101	483	345	525	96	28194	145	17956	103	604	129	505	103	470	345	410	94	27442	143	16124	96	641	116	336	101	828
19	628	380	499	103	33970	131	27266	104	644	129	692	98	517	369	540	97	25406	136	16022	93	573	117	364	103	468	379	550	92	28293	153	17931	95	695	126	416	96	456	362	436	89	27710	149	15928	104	622	125	334	101	693
19.5	658	397	529	86	33934	148	26129	94	581	134	674	98	535	382	544	96	25376	145	15578	106	629	127	368	105	551	378	552	97	27828	149	17121	108	623	126	414	91	575	370	455	95	27595	139	15504	106	591	122	350	101	808
20	760	406	551	96	33910	139	26399	103	626	129	698	97	621	407	571	98	26038	147	15604	110	708	127	388	103	514	421	581	102	28012	140	17257	98	617	121	434	102	560	413	473	92	27900	155	15431	106	594	118	389	97	715
20.5	575	430	594	99	33722	145	26676	98	596	124	701	99	559	431	861	100	26795	135	15573	102	592	128	395	95	457	424	596	103	28096	153	17452	107	570	131	434	109	479	424	521	101	28379	153	15457	109	595	119	424	89	716
21	661	453	600	100	34035	145	26202	105	721	116	726	103	487	465	861	94	27162	146	15269	100	627	127	378	99	469	452	612	103	27816	159	16996	104	614	117	436	99	506	455	514	102	28650	151	15204	116	588	126	328	104	686
21.5	645	464	616	91	33635	154	25369	113	709	120	671	100	601	480	884	104	27344	150	14962	99	604	119	520	97	582	476	671	98	27278	151	16671	99	567	124	441	92	570	479	552	104	28171	154	14867	101	532	115	344	100	629
22	622	473	655	100	33704	152	25248	100	685	128	699	106	496	496	941	95	27814	145	15020	107	622	120	446	104	460	534	698	102	27214	169	16688	102	552	127	453	94	500	505	577	90	28451	149	14808	106	563	121	345	98	598
22.5	686	495	683	97	33501	156	24626	105	665	126	702	111	688	537	953	105	28061	145	14886	107	651	125	447	100	445	521	717	112	26921	156	16282	99	584	121	551	96	525	532	589	104	28783	162	14966	103	549	128	367	101	606
23	634	502	737	101	32984	151	24011	104	650	124	675	97	551	564	971	94	27874	152	14577	102	603	128	377	101	461	535	774	98	26269	158	16008	103	571	118	452	96	514	548	636	95	28337	156	14566	102	551	114	350	101	536
23.5	611	529	790	99	32877	153	24193	108	625	116	708	104	735	679	1006	104	28537	156	14615	102	605	122	387	92	456	643	787	92	26764	165	16004	100	554	122	449	99	485	649	662	103	28532	154	14508	109	605	124	334	109	778
24	639	683	806	95	32958	165	24583	101	617	122	665	107	779	685	1103	98	29597	160	14586	106	614	130	356	106	487	707	831	97	27526	162	15900	104	709	120	475	99	511	726	723	91	29034	164	14527	104	567	121	318	108	626
24.5	606	728	856	101	33538	165	23444	93	625	124	646	102	635	689	1149	99	29391	161	14382	106	625	113	603	102	443	696	907	102	26793	159	15426	107	587	124	575	103	479	711	793	99	29001	163	14261	96	641	121	358	97	793
25	653	703	921	96	32480	163	23021	97	654	129	653	100	563	708	1122	95	28922	151	14206	111	543	125	371	97	479	705	913	95	26784	160	14856	102	628	134	545	100	472	702	791	98	28766	178	14198	107	605	131	343	105	715
25.5	607	732	905	102	32595	167	23181	101	626	134	684	94	681	733	1189	101	29431	156	14330	97	580	124	363	102	464	738	898	97	27576	167	14024	100	689	118	551	102	496	722	808	102	28961	162	14324	107	514	128	340	101	739
26	744	753	958	101	32860	168	23274	101	594	129	650	102	498	750	1169	110	30091	165	14223	103	637	115	374	99	471	731	944	108	27624	176	14027	101	579	140	488	99	553	748	849	101	29413	164	14293	106	585	126	386	96	754
26.5	778	759	951	102	32452	177	23181	102	703	126	668	98	555	725	1175	91	29610	157	14023	108	587	126	567	96	566	749	924	100	27711	176	13841	105	569	129	456	106	492	738	833	102	29421	168	14026	99	549	126	366	92	675
27	619	771	928	96	31626	177	23260	101	742	132	669	97	558	757	1130	88	29173	167	14050	97	581	133	406	101	629	739	915	100	27698	174	13853	105	560	124	460	97	443	743	856	103	29139	176	13996	103	562	128	334	99	698
27.5	638	783	981	104	32854	176	23298	106	637	134	636	97	701	797	1206	106	30132	182	13979	108	565	128	363	102	587	757	943	96	28743	184	13814	100	641	131	581	100	461	776	862	100	29894	179	13998	101	551	128	358	102	784
28	625	782	1011	94	33066	193	22321	94	667	113	637	98	637	773	1201	95	29732	173	13887	105	620	128	425	106	715	801	968	104	28518	180	13805	103	546	121	426	101	536	796	851	99	29671	174	13884	109	565	112	353	100	683
28.5	637	784	961	93	31925	177	22216	103	697	125	634	100	687	766	1188	99	29257	172	13871	96	611	130	446	104	521	777	941	96	28312	189	13617	104	561	132	439	101	450	803	857	97	29337	179	13812	107	556	131	348	102	783
29	632	818	1004	99	32114	181	22305	103	770	128	650	92	696	801	1198	100	29752	196	13828	108	641	129	373	101	468	829	947	102	28590	189	13656	111	644	129	459	98	470	770	883	109	29936	185	13784	106	582	129	364	106	747
29.5	637	844	1024	99	31719	191	22851	99	671	131	641	92	698	812	1247	104	29891	183	13951	104	578	121	362	106	494	823	966	98	29306	194	13753	97	544	128	497	106	468	799	898	101	29945	182	13904	104	539	127	401	101	705
30	646	844	1045	99	32331	198	23052	103	686	140	622	94	751	816	1174	98	30388	183	13614	97	619	119	363	98	440	798	982	111	29901	191	13451	111	587	131	571	94	513	819	930	103	30137	192	13702	103	626	124	330	94	679
30.5	781	827	1049	96	31937	200	22867	103	691	138	607	95	507	836	1225	94	30320	194	13651	103	560	121	419	98	612	845	999	95	30135	196	13412	102	554	126	580	95	454	817	903	93	30386	193	13755	95	519	125	400	92	518
31	609	865	1063	95	32309	207	23269	104	651	130	623	93	620	841	1244	109	30721	189	13811	112	563	131	487	99	546	849	1050	106	30590	194	13512	116	615	140	588	98	423	849	958	97	30889	192	13788	109	572	123	423	100	745
31.5	678	890	1073	100	32866	201	22840	114	669	127	626	99	733	864	1223	95	30871	206	13556	107	555	129	547	102	526	854	1058	93	31081	203	13501	110	651	125	609	97	434	848	918	95	31021	202	13498	105	544	128	334	99	687
32	615	855	1115	99	32364	208	22781	106	571	126	612	93	642	852	1206	100	30466	203	13445	111	565	139	589	98	438	881	1026	93	30530	203	13411	107	586	135	597	95	463	858	948	102	31020	211	13489	107	593	120	344	103	744
32.5	798	886	1071	98	31608	214	23220	107	613	133	633	104	701	873	1227	100	30444	199	13529	104	519	137	536	100	476	855	1054	98	30583	221	13421	100	627	125	586	101	457	871	963	97	30841	205	13458	102	537	132	345	90	706
33	513	917	1165	103	32011	215	23632	99	625	138	604	106	568	884	1256	97	30430	221	13621	103	554	125	575	101	500	909	1097	101	31278	220	13501	100	541	128	592	105	507	885	978	102	31535	216	13525	98	519	123	347	102	663
33.5	742	902	1108	101	32595	215	23074	97	633	133	606	108	576	892	1275	96	31017	219	13416	102	572	123	523	108	676	913	1074	94	31493	223	13259	93	534	125	566	92	439	914	988	93	31726	224	13302	93	519	131	355	101	471
34	681	873	1158	93	31497	230	23157	105	592	141	596	102	618	893	1254	93	30292	201	13320	104	525	129	543	106	466	915	1061	96	31082	231	13288	102	673	136	551	93	419	895	989	100	31414	232	13421	100	569	128	341	94	523
34.5	638	940	1135	98	32402	228	23655	112	616	134	605	99	578	913	1298	98	30688	232	13496	110	521	130	538	103	470	921	1095	100	31838	244	13409	107	565	127	568	99	434	930	1006	101	32200	243	13438	101	575	131	360	102	495
35	562	927	1160	93	32842	233	22903	102	610	135	606	103	578	928	1279	96	31123	228	13365	108	616	130	509	102	440	931	1124	93	32371	237	13161	99	518	132	563	101	426	915	996	102	32632	232	13262	101	502	129	406	96	534
35.5	522	936	1180	100	31575	238	23009	95	644	124	618	98	570	899	1297	91	30104	241	13248	99	566	130	504	94	433	932	1088	95	30988	248	13257	108	584	128	571	97	431	904	1008	101	31301	242	13279	100	546	128	419	100	557
36	558	929	1193	103	31735	253	23477	102	623	125	614	103	732	934	1317	97	30390	263	13322	91	572	134	493	109	457	962	1116	93	31851	263	13223	108	604	123	549	104	428	924	1015	103	32082	246	13327	109	561	122	422	110	572
36.5	577	961	1182	94	31852	267	23490	103	587	127	610	96	695	948	1327	93	30761	256	13389	108	582	134	481	93	447	955	1136	98	31980	267	13303	102	553	137	569	103	438	916	1031	100	32141	254	13409	99	612	121	436	104	513
37	579	934	1220	95	31827	267	23572	100	632	131	605	97	577	930	1321	104	30750	261	13202	104	560	132	475	102	421	963	1145	105	32115	274	13143	105	505	133	562	101	430	951	1027	92	32106	261	13183	103	604	130	452	103	544
37.5	597	936	1234	94	31343	269	23575	101	592	128	601	95	655	956	1340	108	30408	261	13311	109	537	131	477	114	412	952	1126	103	31532	289	13191	95	614	117	548	102	460	941	1046	105	31811	269	13277	105	648	127	453	107	536
38	628	987	1248	94	32448	269	24095	100	596	131	606	104	462	978	1355	103	31362	271	13317	98	615	130	483	99	426	976	1173	98	32918	276	13196	103	542	133	570	99	449	930	1056	106	33137	278	13232	102	527	125	447	98	542
38.5	538	979	1238	102	31780	286	23851	104	598	129	606	92	666	969	1359	95	30928	272	13204	101	535	137	473	99	448	974	1173	101	32160	296	13314	105	528	126	553	103	420	973	1053	85	32294	288	13253	109	582	127	467	106	450
39	638	973	1209	99	31389	288	23873	110	693	139	590	99	498	965	1379	90	30518	280	13111	96	499	121	479	95	518	966	1164	98	32046	304	13079	99	531	125	552	99	423	946	1044	100	32157	305	13154	96	500	126	454	103	443
39.5	635	1007	1239	99	32245	290	23978	103	682	135	617	104	591	1002	1392	100	31854	286	13240	103	559	137	458	100	465	976	1180	103	33163	309	13201	99	561	129	567	100	459	974	1092	101	33334	313	13198	96	562	129	456	101	557
40	767	982	1246	101	32521	309	24124	106	670	125	598	94	561	986	1424	96	31547	305	13190	109	567	132	477	99	489	1030	1200	108	32790	325	13144	95	522	131	553	92	417	999	1113	100	33070	316	13348	98	510	134	461	100	526
40.5	685	1036	1239	101	32119	330	23952	102	599	135	593	94	649	1016	1376	99	30986	316	13003	110	543	133	476	95	457	1008	1193	93	32605	315	13003	104	531	122	548	101	446	993	1069	96	32791	324	13153	105	544	127	466	110	476
41	651	1007	1250	102	32310	323	23988	102	618	121	612	96	585	1014	1380	93	31500	319	13131	103	595	128	472	101	434	1009	1209	103	32595	321	12939	103	513	126	553	102	432	1005	1096	106	32955	320	13079	93	561	130	453	95	454
41.5	592	1034	1249	106	31526	337	24729	101	590	143	626	102	463	1014	1437	98	31032	325	13288	102	560	137	471	101	427	1011	1221	86	32676	356	13100	109	541	127	554	105	452	978	1095	100	32638	329	13258	108	528	133	454	106	609
42	564	993	1287	102	31423	340	24742	98	577	128	592	96	585	1004	1413	103	31182	330	13150	114	566	136	472	99	441	1018	1226	98	32702	349	13138	101	518	135	537	105	395	1022	1113	101	32829	357	13197	107	527	124	468	101	489
42.5	592	991	1278	99	31925	347	24471	100	620	130	598	98	596	1052	1419	103	31641	327	12990	108	566	145	474	106	410	1034	1234	100	32912	359	12927	107	517	121	548	99	436	998	1110	96	33011	352	13062	105	536	130	489	101	483
43	621	1030	1282	99	32229	368	24916	95	623	132	594	107	487	1023	1436	99	31834	353	12970	101	545	129	471	99	443	1023	1262	100	33344	373	13042	103	533	129	532	99	473	1027	1121	104	33299	370	13155	105	562	129	478	96	551
43.5	574	1037	1285	107	31898	361	25120	104	586	128	606	92	445	1026	1429	102	31604	370	13122	108	539	130	466	94	507	1049	1228	101	32969	376	13057	106	542	132	550	95	434	1040	1117	95	32865	386	13090	104	543	137	479	105	560
44	659	1018	1284	95	31119	376	25267	103	612	135	586	103	467	1035	1433	94	31105	385	13021	100	545	139	464	97	520	1039	1235	101	32432	389	13037	110	543	125	541	99	418	1019	1125	107	32281	377	13076	101	630	120	482	106	509
44.5	534	1049	1300	103	31664	391	25368	103	721	130	595	97	449	1041	1459	92	31678	387	12947	98	587	129	462	100	433	1057	1236	102	32864	407	12928	106	521	116	535	102	468	1014	1115	106	32637	394	13093	101	558	128	463	99	562
45	498	1056	1337	110	32209	400	25854	99	634	129	591	99	545	1061	1486	96	32302	392	12998	110	673	125	476	102	430	1060	1270	97	33463	429	13046	104	543	134	537	97	419	1045	1165	100	33490	425	13047	108	582	130	477	107	587
45.5	795	1051	1290	102	32432	414	26063	105	553	128	582	93	447	1081	1478	104	32312	409	13063	100	540	131	468	104	471	1048	1298	104	33466	430	12893	101	539	130	534	97	421	1062	1142	90	33454	422	12999	95	519	122	465	97	515
46	494	1043	1307	103	31834	421	25801	107	657	126	590	99	649	1095	1450	99	31605	418	12917	107	525	127	467	96	489	1067	1280	100	33099	453	12909	113	558	123	535	94	437	1035	1148	99	33044	442	12908	108	579	131	473	106	516
46.5	615	1074	1345	96	32530	432	26080	106	554	140	579	100	536	1050	1521	102	32705	452	12944	109	517	135	455	111	608	1082	1255	103	33493	463	12892	106	598	128	539	108	459	1091	1159	92	34073	451	12963	109	501	136	466	101	519
47	577	1046	1335	95	31532	451	26228	97	561	128	600	97	442	1071	1494	103	31611	478	12960	103	608	136	468	95	692	1054	1267	99	32671	485	12959	98	506	129	527	95	422	1052	1164	97	32826	491	13044	103	491	135	464	94	577
	mCherry
Time(h)	Col 1	Col 2	Col 3	Col 4	Col 5	Col 6	Col 7	Col 8	Col 9	Col 10	Col 11	Col 12	Col 13	Col 14	Col 15	Col 16	Col 17	Col 18	Col 19	Col 20	Col 21	Col 22	Col 23	Col 24	Col 25	Col 26	Col 27	Col 28	Col 29	Col 30	Col 31	Col 32	Col 33	Col 34	Col 35	Col 36	Col 37	Col 38	Col 39	Col 40	Col 41	Col 42	Col 43	Col 44	Col 45	Col 46	Col 47	Col 48	Col 49
0.5	11	110	66	11	10	141	60	12	9	101	57	8	9	102	58	10	8	101	69	8	5	93	63	10	9	105	61	7	13	117	77	10	8	113	54	14	8	109	58	7	7	119	71	11	11	113	53	8	16
1	14	99	56	9	4	138	60	7	7	119	55	12	11	98	54	9	9	87	52	11	9	120	56	8	9	104	60	9	15	107	75	14	7	124	60	6	8	101	54	9	8	106	52	7	12	102	58	12	10
1.5	9	109	68	14	8	128	59	8	7	132	63	9	6	111	62	8	12	114	56	12	10	131	69	10	9	107	67	10	8	114	77	12	10	100	62	10	7	95	57	6	12	99	64	13	10	88	61	9	13
2	8	137	57	10	11	126	64	12	10	114	70	10	13	96	62	13	9	94	58	8	10	125	69	8	9	124	73	15	5	138	83	4	12	128	71	14	15	98	57	9	14	99	61	7	10	98	61	3	8
2.5	7	114	78	6	7	155	61	10	9	113	53	7	4	110	61	7	9	106	73	13	12	123	69	7	13	119	80	7	15	127	76	16	12	101	61	11	5	98	55	9	11	95	64	9	9	113	63	9	12
3	8	112	81	5	14	166	77	6	7	108	59	9	11	108	57	11	6	110	83	11	6	123	69	6	8	98	56	9	10	119	79	9	8	107	74	8	9	130	68	5	0	83	84	8	10	99	69	14	9
3.5	1	103	70	5	5	138	63	7	12	124	63	9	6	99	71	7	8	104	78	12	13	123	74	9	14	110	66	8	10	124	83	9	8	116	75	8	9	113	55	13	10	96	84	10	4	99	68	3	13
4	11	117	72	7	8	122	68	9	6	116	62	14	7	100	83	10	12	131	71	10	11	139	82	11	11	134	66	13	6	122	96	13	9	100	68	13	6	110	75	9	4	113	76	4	11	96	66	10	8
4.5	5	145	66	12	8	146	63	11	9	114	78	4	4	122	67	12	6	103	81	6	8	122	76	8	10	130	60	10	13	139	79	9	10	113	75	6	3	105	64	8	6	108	69	8	9	102	68	13	11
5	11	116	79	3	10	148	79	5	3	121	61	8	7	108	64	12	9	146	73	6	10	139	86	8	10	156	70	14	10	160	77	4	11	106	76	9	13	121	59	8	7	111	71	10	6	110	79	8	7
5.5	7	134	74	7	16	140	78	10	7	125	75	11	5	102	83	8	7	136	70	11	9	147	73	12	10	118	72	11	9	137	80	13	12	118	76	7	9	141	82	8	12	117	69	9	10	123	63	11	6
6	8	130	73	7	11	160	93	2	13	137	74	10	9	132	80	10	15	112	63	7	16	131	64	11	9	142	70	13	8	143	101	10	12	125	64	11	10	133	75	11	13	135	76	6	5	117	82	9	9
6.5	11	155	87	7	13	198	82	13	9	139	62	14	8	142	79	9	11	126	86	12	16	135	75	10	8	136	93	7	9	120	93	15	11	134	67	11	9	152	83	8	11	134	91	7	9	139	68	13	11
7	8	152	84	7	12	164	77	10	8	150	72	8	13	132	81	7	9	135	81	8	11	130	79	13	5	139	104	4	13	141	104	10	12	124	89	7	8	153	82	8	10	122	91	7	6	124	80	15	7
7.5	19	155	93	12	7	239	82	9	6	147	67	14	11	157	99	13	9	143	92	10	11	134	82	8	8	173	90	8	11	156	107	7	7	149	83	6	9	181	83	10	3	131	91	5	15	126	92	13	15
8	9	180	74	12	8	183	96	9	12	142	69	8	7	156	97	6	11	136	90	10	12	140	91	11	10	174	105	7	12	170	97	18	10	146	70	14	14	191	87	12	10	140	96	10	6	132	75	10	11
8.5	9	198	116	11	8	176	98	11	12	161	79	11	12	181	98	12	4	164	106	13	9	138	87	8	5	183	95	6	6	166	105	10	9	142	75	9	6	209	95	9	13	152	107	7	13	147	77	10	11
9	6	208	90	10	11	201	108	3	9	173	87	15	9	182	97	9	10	157	118	10	11	155	92	10	11	216	111	13	11	190	118	9	8	149	87	7	10	219	105	12	10	167	130	6	7	139	91	11	8
9.5	12	237	105	8	12	217	121	15	10	158	75	10	8	224	112	9	8	170	124	10	10	170	90	6	7	230	105	8	11	180	138	11	8	159	106	7	9	265	116	11	9	167	125	14	15	138	87	10	7
10	8	271	109	12	18	214	113	9	8	203	73	10	8	230	98	5	8	212	129	10	11	167	90	9	8	252	137	9	7	203	139	12	13	169	91	3	12	271	114	8	8	168	142	10	8	159	95	10	8
10.5	11	308	147	5	8	221	124	13	14	180	88	14	6	261	125	9	12	189	125	8	12	186	94	10	7	270	154	6	8	197	133	12	12	164	98	9	11	305	123	11	11	179	141	8	8	153	85	14	8
11	11	341	149	5	18	227	130	13	8	201	89	7	10	308	135	7	12	198	135	5	10	187	101	11	12	297	184	11	12	205	145	9	12	185	90	13	8	352	148	8	6	179	130	15	6	156	106	11	12
11.5	6	390	158	11	11	244	124	12	11	209	95	8	8	307	147	13	14	206	139	13	6	196	101	3	14	338	176	13	13	211	129	3	8	187	95	10	6	376	153	4	8	197	157	10	16	179	107	3	13
12	9	433	155	9	18	266	137	8	11	195	99	6	7	379	218	8	7	213	144	15	12	194	99	11	3	361	193	8	11	240	134	11	15	182	91	11	11	409	149	8	13	196	155	8	8	182	107	15	7
12.5	13	489	169	14	9	250	135	12	12	207	93	9	9	415	257	2	18	223	157	12	12	194	93	10	11	432	198	13	9	245	158	11	9	181	86	10	11	432	147	8	7	208	163	10	13	172	108	15	10
13	8	551	198	10	10	267	129	6	3	218	96	12	11	461	222	11	9	230	146	16	14	195	98	9	12	486	229	13	13	249	153	10	6	182	100	8	10	499	183	13	9	221	158	12	15	172	118	14	11
13.5	2	651	211	7	8	292	160	4	7	221	105	11	7	535	311	9	16	262	153	7	11	193	125	7	8	530	250	12	11	246	168	8	8	192	89	4	8	602	215	11	11	224	164	9	9	192	112	9	13
14	11	743	228	10	9	294	158	12	7	202	96	8	11	574	271	10	11	259	159	12	6	200	105	4	10	605	306	7	11	257	171	10	15	170	122	13	8	642	222	10	14	246	158	10	11	162	122	7	5
14.5	13	792	244	13	13	292	175	5	8	214	98	6	10	651	313	13	13	261	172	11	13	202	88	14	12	661	322	5	17	279	158	7	4	187	87	7	6	703	252	8	12	247	162	9	4	169	122	8	5
15	13	911	294	8	11	300	174	11	5	234	98	7	11	775	328	12	7	268	175	10	8	213	112	13	8	809	353	9	5	296	166	9	10	201	116	10	7	825	291	8	12	266	169	11	14	174	141	10	10
15.5	10	995	320	11	11	331	190	9	12	212	107	6	10	917	384	8	14	284	168	10	8	208	126	10	6	935	386	7	12	315	167	7	6	186	97	9	6	949	310	14	10	270	170	5	9	195	104	14	6
16	7	1117	352	5	10	335	182	12	9	228	99	13	17	1041	419	9	9	286	170	5	8	190	78	10	10	1048	444	13	14	311	174	11	9	196	126	8	9	1085	351	13	12	293	189	10	7	191	99	7	12
16.5	9	1200	396	10	17	355	181	10	7	203	95	6	12	1189	452	9	14	302	178	8	8	203	87	6	12	1159	502	7	16	313	180	12	10	195	116	7	6	1177	414	9	13	285	183	6	10	167	91	6	11
17	4	1362	415	10	15	385	190	11	12	220	120	8	15	1217	500	12	10	333	156	7	15	207	95	12	10	1275	569	6	18	354	174	9	7	182	114	12	12	1291	438	13	11	305	200	14	7	182	99	11	13
17.5	11	1407	504	8	28	369	195	8	6	225	121	10	14	1305	565	11	12	330	171	6	10	195	94	11	13	1286	620	11	11	351	176	8	9	178	102	8	5	1355	475	10	5	326	194	8	10	182	96	12	9
18	12	1468	572	15	10	407	211	14	17	223	120	11	9	1400	635	10	14	339	174	11	9	195	82	10	11	1461	705	7	13	348	181	12	13	188	96	10	4	1509	493	5	16	344	191	6	10	187	82	11	4
18.5	8	1744	669	10	10	424	198	6	11	240	128	13	14	1595	715	7	11	362	176	8	7	199	84	10	9	1518	804	6	16	384	195	1	0	189	95	10	8	1679	601	12	14	325	186	10	12	179	86	12	8
19	1	1885	920	10	7	444	219	10	5	242	115	10	10	1776	825	13	13	372	162	15	11	209	89	11	8	1670	928	6	18	409	184	11	16	199	87	7	10	1846	697	0	3	360	200	8	8	182	92	14	6
19.5	16	2128	1012	10	10	447	214	10	8	226	116	9	7	1853	897	12	12	385	169	6	8	194	81	12	11	1808	1168	10	13	387	196	13	5	201	94	7	12	1904	792	9	10	360	188	14	14	199	83	8	11
20	11	2500	1142	15	15	470	230	13	5	243	125	14	7	2057	1134	9	16	407	181	13	12	205	87	11	10	2007	1317	9	11	403	183	8	9	190	84	9	8	2124	968	10	13	403	187	12	11	179	80	5	12
20.5	10	2773	1278	14	18	488	218	8	11	242	122	12	6	2353	1481	11	14	430	178	11	7	202	89	10	9	2347	1557	14	15	441	207	8	11	193	87	6	11	2306	1151	10	15	388	183	7	9	182	86	9	4
21	9	3304	1369	7	4	493	256	7	10	250	133	12	10	2606	1566	8	13	424	175	10	6	203	77	7	13	2703	1611	12	13	462	203	11	11	200	98	10	15	2641	1261	1	12	396	178	7	10	189	77	13	6
21.5	6	3724	1388	9	13	508	242	10	11	233	120	8	9	2818	1647	7	8	429	159	3	6	226	99	10	11	2904	1702	10	14	451	191	8	8	181	111	12	8	2927	1318	11	14	424	196	7	6	185	86	16	9
22	13	3964	1532	8	13	540	242	12	11	251	135	13	9	3134	1709	13	13	458	182	8	7	227	94	12	4	3296	1903	14	8	494	197	13	8	204	92	9	12	3265	1452	14	14	429	197	5	3	185	85	2	10
22.5	14	4428	1765	9	12	530	245	9	8	238	120	12	9	3398	1971	10	16	471	176	13	10	203	113	12	9	3615	2059	5	14	485	197	4	7	206	111	7	8	3479	1577	6	16	442	195	6	7	196	93	9	13
23	11	4621	1880	11	8	573	250	10	12	227	122	15	14	3514	2113	14	19	468	183	4	10	211	84	11	10	3780	2194	7	10	505	212	12	7	191	103	14	10	3745	1777	11	12	446	193	13	13	184	94	5	6
23.5	8	4918	2024	11	14	588	254	19	9	247	125	8	7	3524	2363	8	14	496	183	12	11	213	91	9	6	3585	2356	12	9	509	206	8	8	201	92	7	10	3578	2001	6	11	482	200	10	8	201	97	14	6
24	11	4191	2296	6	6	621	264	13	7	242	128	5	4	4272	2393	13	9	515	190	13	11	203	87	12	11	4192	2634	10	19	513	211	10	13	201	102	6	11	4247	2141	9	12	479	193	12	11	196	90	9	13
24.5	8	4552	2471	9	12	648	250	10	15	256	112	11	13	4874	2489	3	13	510	184	12	11	226	113	8	8	5014	2561	5	12	552	208	7	11	185	119	6	7	5003	2217	10	14	500	191	13	5	183	83	13	5
25	9	5181	2653	14	10	650	278	9	8	239	118	10	6	5316	3027	14	9	516	184	6	12	217	82	11	9	5481	2996	10	13	573	205	12	7	197	103	8	5	5485	2700	3	13	494	199	9	7	196	84	7	7
25.5	8	5970	3233	9	8	663	268	7	6	232	124	10	9	5792	3384	8	11	531	189	7	9	206	87	12	8	6181	3576	10	14	582	200	8	15	187	109	6	5	5954	3181	12	9	535	188	9	3	202	85	6	11
26	8	6517	3722	9	8	699	267	7	13	252	119	12	14	6184	3743	8	12	546	187	4	6	228	84	6	7	6588	3921	10	7	623	210	7	9	199	91	11	8	6470	3559	10	12	535	198	11	13	191	96	8	12
26.5	12	6874	4018	9	12	700	255	6	7	249	121	10	9	6386	3857	10	11	569	177	11	9	200	107	9	5	6826	4151	12	11	623	213	3	4	185	100	8	11	6686	3752	7	13	556	198	13	11	190	95	8	10
27	7	6916	4353	8	8	738	283	10	5	248	129	9	11	6555	3859	9	14	586	170	9	6	212	84	10	6	6951	4320	15	17	666	205	12	12	194	95	11	9	6897	4001	12	10	569	199	8	17	184	88	8	7
27.5	9	7507	4875	7	11	761	288	12	7	253	125	14	9	6905	4045	10	15	598	184	12	9	217	81	6	7	7543	4513	8	11	659	204	11	7	207	130	5	12	7399	4184	10	9	575	211	11	4	185	85	9	5
28	11	7740	5051	7	9	773	285	12	7	269	112	9	8	7099	4001	9	11	598	187	8	10	209	87	14	8	7615	4697	10	10	686	212	16	6	198	88	11	7	7528	4323	15	17	589	195	9	9	201	97	10	8
28.5	5	7649	5313	10	16	806	291	7	8	228	120	10	6	7217	3994	9	18	615	184	11	12	203	89	10	10	7731	4740	12	13	694	209	9	11	208	97	12	5	7620	4385	10	11	616	199	6	8	189	93	7	11
29	7	7889	5751	7	14	854	309	5	5	252	137	8	9	7423	4192	10	12	637	196	5	12	207	83	10	8	7977	5010	10	20	763	213	12	5	191	109	17	11	7982	4579	8	13	607	214	12	5	183	80	11	8
29.5	3	7995	5966	10	16	857	316	11	12	257	122	4	8	7599	4259	11	11	698	171	11	5	199	80	8	6	8188	5226	7	18	787	208	12	5	205	93	11	7	8058	4871	9	14	636	205	5	11	200	93	8	12
30	11	8330	6370	12	11	896	296	15	6	249	111	8	7	7887	4416	11	13	712	171	10	8	215	72	11	3	8437	5350	13	13	793	205	9	11	200	110	11	5	8349	5048	13	14	636	197	4	10	190	81	13	15
30.5	5	8364	6586	14	12	894	301	9	15	242	113	11	11	8020	4415	7	13	712	177	13	8	215	92	20	13	8657	5607	5	10	771	196	9	8	202	119	8	11	8423	5261	7	9	667	193	1	11	194	90	14	10
31	6	8642	6829	6	12	943	319	7	9	246	115	10	10	8344	4559	5	15	749	170	10	8	218	91	12	5	8961	5968	1	12	833	198	13	11	190	108	5	11	8781	5592	8	11	710	189	10	11	215	87	8	8
31.5	10	8934	7269	10	1	982	295	13	15	258	112	13	11	8664	4628	8	11	738	181	10	8	221	117	7	10	9343	6317	10	15	866	192	6	8	190	111	11	13	9184	5758	11	7	735	196	11	6	182	80	9	6
32	12	8948	7358	13	18	1005	319	9	10	238	105	9	10	8654	4728	13	11	770	196	12	7	218	108	5	11	9294	6384	11	13	869	211	8	7	216	111	6	9	9331	5854	8	11	758	207	9	9	182	86	10	6
32.5	11	8920	7536	12	10	1043	311	7	9	252	105	16	10	8868	5116	8	12	814	174	7	8	214	107	7	13	9390	6680	4	15	925	215	14	10	207	113	10	15	9312	6100	8	12	776	213	6	13	195	84	11	13
33	11	9200	7880	12	15	1074	308	6	10	239	121	6	10	9236	5416	15	15	843	186	10	10	211	107	9	7	9691	7070	11	10	960	187	5	6	209	115	7	11	9581	6424	7	8	800	207	11	11	199	96	11	7
33.5	8	9486	8195	13	11	1107	339	11	10	275	115	16	13	9328	5622	13	14	816	187	9	12	221	100	12	13	9889	7302	11	11	987	200	10	11	203	109	10	8	9889	6525	10	11	800	190	9	8	188	81	9	11
34	8	9325	8170	9	15	1142	306	9	12	245	109	10	9	9477	5898	10	10	843	197	7	8	218	102	9	11	9892	7502	8	11	1022	188	3	10	209	108	7	9	9826	6695	10	11	874	213	13	11	200	93	16	12
34.5	11	9613	8487	8	12	1152	332	12	8	262	115	6	12	9694	6208	10	13	888	193	18	10	219	94	7	11	10200	7796	11	17	1061	203	12	7	206	127	12	3	10111	6835	7	16	894	207	12	7	169	95	7	7
35	8	10101	8760	15	11	1228	330	12	12	262	121	12	12	10069	6441	8	12	957	167	9	4	224	114	8	10	10517	8234	9	13	1099	195	5	10	208	110	8	8	10472	7176	4	12	914	200	8	9	179	98	11	5
35.5	10	9515	8568	7	12	1247	318	8	5	248	112	3	7	9767	6670	10	9	940	179	11	7	225	98	13	3	10150	8158	10	18	1136	204	9	9	197	101	9	8	10213	7088	8	13	926	217	10	1	181	107	8	6
36	12	9796	8712	11	12	1299	327	6	12	246	114	10	10	10036	6871	13	11	1001	193	13	12	227	92	12	10	10519	8339	15	15	1192	211	0	9	206	113	15	10	10493	7406	13	15	1006	204	12	14	184	97	8	9
36.5	17	9943	8971	12	16	1339	327	6	7	265	124	3	11	10305	7129	10	9	1033	178	13	10	214	95	11	10	10696	8653	11	10	1250	189	10	12	202	113	12	13	10683	7758	17	13	1012	202	11	5	181	107	4	8
37	9	10061	8997	8	20	1364	331	9	10	264	118	8	12	10678	7398	9	15	1053	195	13	10	205	86	12	3	10860	8850	7	12	1282	190	15	8	196	107	10	8	10714	7778	10	8	1051	190	12	8	196	105	7	11
37.5	7	9984	9001	2	9	1453	318	11	9	253	98	12	9	10405	7548	7	10	1112	176	15	8	229	99	8	8	10625	8943	10	17	1335	195	14	7	196	113	9	17	10649	7830	13	16	1067	197	10	9	196	101	8	10
38	16	10335	9550	6	12	1520	345	11	9	265	116	12	11	10944	7956	10	13	1145	186	7	10	220	88	7	5	11141	9276	9	14	1410	208	10	8	185	119	8	11	11272	8281	13	15	1160	188	0	14	191	107	17	8
38.5	14	10414	9543	5	14	1541	332	12	6	250	121	11	10	11004	8050	14	16	1192	190	13	15	222	91	10	8	11336	9258	8	13	1459	207	11	9	201	115	7	9	11070	8308	3	10	1152	213	7	10	181	108	12	9
39	10	10237	9415	12	8	1538	346	11	10	256	109	10	12	10898	8185	5	14	1229	184	14	13	223	94	4	13	11114	9412	8	16	1448	195	10	9	198	105	9	12	11136	8311	10	13	1205	200	10	6	193	98	11	7
39.5	12	10747	9809	8	9	1629	343	12	7	241	119	6	7	11415	8439	14	12	1255	190	8	10	220	96	6	7	11667	9822	10	19	1554	197	12	10	193	121	7	8	11558	8703	9	13	1272	210	14	7	189	107	9	11
40	7	10809	10014	5	21	1714	331	12	9	256	114	6	8	11526	8718	8	17	1320	190	6	12	221	84	12	6	11746	9986	13	13	1624	193	9	13	214	110	8	11	11529	8786	12	16	1340	198	12	11	196	100	13	9
40.5	12	10774	10061	13	13	1741	328	11	11	248	110	8	15	11452	8667	11	12	1367	185	8	10	202	99	10	8	11800	9967	11	11	1687	207	6	10	184	107	7	8	11686	8665	8	14	1376	214	14	6	188	103	9	6
41	10	10851	10031	10	11	1805	358	5	15	257	109	6	9	11589	8774	11	8	1389	178	13	6	215	95	11	11	11879	10033	14	16	1739	192	8	8	189	113	9	12	11836	8829	11	16	1471	207	8	10	200	116	9	8
41.5	12	10775	10123	10	17	1872	361	7	6	268	117	3	9	11659	9061	12	15	1482	195	8	8	223	102	10	8	11765	10087	3	12	1813	210	14	9	192	104	13	10	11775	9062	7	13	1516	206	10	12	194	106	6	11
42	13	10817	10170	12	9	1992	321	10	14	255	112	6	6	11615	9257	10	12	1495	191	9	14	224	103	9	6	11757	10268	11	14	1910	201	6	9	194	116	7	11	11810	9143	14	8	1616	211	9	6	192	96	12	11
42.5	5	11000	10366	8	15	1946	346	6	10	256	118	13	10	11859	9410	10	11	1516	185	14	8	218	106	7	12	12066	10357	9	12	1929	194	13	3	200	105	10	8	11997	9134	10	14	1650	194	8	0	191	116	8	8
43	14	10977	10446	7	17	2009	333	7	10	270	120	8	13	12093	9494	8	16	1610	183	10	9	214	98	9	7	12153	10595	10	16	1993	211	12	11	202	101	11	10	12246	9260	9	12	1713	205	12	4	197	106	9	4
43.5	8	11083	10362	12	13	2187	341	8	4	261	120	4	7	11913	9689	6	14	1633	200	12	9	237	93	9	10	12060	10641	10	9	2068	190	7	4	212	105	13	7	12128	9325	10	13	1794	208	12	7	203	104	11	13
44	9	10828	10133	14	12	2201	331	3	11	261	127	11	6	11747	9622	7	13	1717	158	12	10	245	100	9	7	11950	10503	8	17	2177	207	6	9	217	108	9	12	11858	9449	11	11	1836	201	12	8	204	100	13	3
44.5	7	10994	10442	11	15	2241	350	7	12	267	109	10	9	12065	9816	7	12	1739	195	11	5	222	101	7	7	12191	10689	12	16	2230	196	9	8	197	106	11	7	12270	9490	7	15	1855	196	8	5	201	103	8	8
45	15	11308	10873	11	7	2394	353	13	5	270	117	13	9	12510	10089	13	10	1834	171	9	9	226	98	11	12	12588	10923	8	14	2308	201	15	8	203	99	6	9	12568	9819	11	14	2037	205	7	9	207	91	11	9
45.5	10	11502	10956	13	12	2443	354	6	11	270	113	8	15	12490	10151	12	7	1911	186	8	8	232	105	9	7	12582	11084	7	16	2378	189	7	8	192	107	11	7	12517	9858	8	13	2075	205	8	5	187	107	7	7
46	9	11250	10751	10	15	2513	329	11	9	260	115	11	7	12341	10186	10	14	1905	196	5	15	199	95	15	9	12367	11039	13	14	2450	202	8	6	204	103	13	9	12356	9761	8	13	2207	198	11	9	203	98	9	6
46.5	12	11631	10966	8	16	2625	338	12	14	263	108	11	4	12620	10471	8	8	2046	186	8	17	218	96	8	11	12673	11327	11	15	2534	206	11	9	197	107	13	10	12852	10136	3	11	2200	185	13	17	192	110	11	7
47	12	11206	10831	6	17	2740	342	5	9	270	116	12	4	12313	10217	8	15	2141	182	13	11	216	97	11	13	12455	11089	10	13	2727	216	10	9	203	110	8	4	12651	10023	12	13	2332	210	10	11	197	118	11	7
	OD
Time (h)	Col 1	Col 2	Col 3	Col 4	Col 5	Col 6	Col 7	Col 8	Col 9	Col 10	Col 11	Col 12	Col 13	Col 14	Col 15	Col 16	Col 17	Col 18	Col 19	Col 20	Col 21	Col 22	Col 23	Col 24	Col 25	Col 26	Col 27	Col 28	Col 29	Col 30	Col 31	Col 32	Col 33	Col 34	Col 35	Col 36	Col 37	Col 38	Col 39	Col 40	Col 41	Col 42	Col 43	Col 44	Col 45	Col 46	Col 47	Col 48	Col 49
0.5	0.091	0.106	0.099	0.081	0.089	0.112	0.099	0.082	0.092	0.102	0.099	0.081	0.091	0.102	0.097	0.085	0.09	0.104	0.097	0.082	0.094	0.108	0.1	0.081	0.09	0.106	0.098	0.083	0.092	0.102	0.101	0.081	0.099	0.116	0.099	0.082	0.098	0.119	0.101	0.083	0.091	0.105	0.1	0.084	0.094	0.105	0.099	0.084	0.089
1	0.091	0.105	0.097	0.081	0.089	0.116	0.1	0.082	0.092	0.102	0.1	0.081	0.091	0.1	0.097	0.085	0.09	0.103	0.097	0.082	0.093	0.111	0.102	0.081	0.09	0.103	0.098	0.083	0.092	0.101	0.101	0.081	0.099	0.107	0.099	0.082	0.098	0.12	0.103	0.083	0.09	0.104	0.1	0.084	0.092	0.103	0.098	0.084	0.089
1.5	0.091	0.104	0.097	0.081	0.09	0.106	0.097	0.082	0.093	0.107	0.098	0.081	0.091	0.1	0.097	0.085	0.091	0.103	0.098	0.082	0.094	0.114	0.099	0.081	0.091	0.103	0.098	0.083	0.093	0.101	0.101	0.081	0.099	0.104	0.1	0.082	0.098	0.119	0.101	0.083	0.091	0.103	0.1	0.084	0.093	0.103	0.102	0.084	0.089
2	0.092	0.103	0.097	0.081	0.092	0.113	0.111	0.082	0.094	0.101	0.097	0.081	0.093	0.1	0.1	0.085	0.093	0.105	0.102	0.082	0.095	0.115	0.107	0.081	0.092	0.1	0.1	0.083	0.095	0.103	0.099	0.081	0.097	0.104	0.099	0.082	0.099	0.111	0.116	0.083	0.093	0.102	0.103	0.084	0.095	0.103	0.102	0.083	0.09
2.5	0.092	0.103	0.1	0.081	0.098	0.105	0.101	0.082	0.094	0.1	0.098	0.081	0.093	0.1	0.099	0.085	0.102	0.102	0.103	0.082	0.1	0.108	0.111	0.081	0.092	0.1	0.099	0.083	0.103	0.108	0.102	0.081	0.098	0.104	0.1	0.082	0.103	0.112	0.1	0.083	0.098	0.102	0.105	0.084	0.095	0.102	0.102	0.083	0.091
3	0.093	0.12	0.11	0.081	0.111	0.106	0.106	0.082	0.1	0.1	0.1	0.081	0.095	0.099	0.098	0.085	0.108	0.107	0.107	0.082	0.096	0.109	0.108	0.081	0.093	0.1	0.106	0.083	0.115	0.106	0.112	0.081	0.096	0.104	0.103	0.082	0.1	0.111	0.103	0.083	0.109	0.102	0.111	0.084	0.094	0.102	0.102	0.083	0.092
3.5	0.093	0.103	0.098	0.081	0.129	0.108	0.117	0.082	0.095	0.1	0.099	0.081	0.093	0.1	0.103	0.085	0.126	0.102	0.121	0.082	0.096	0.109	0.104	0.081	0.092	0.107	0.099	0.083	0.135	0.107	0.12	0.081	0.096	0.104	0.101	0.082	0.1	0.111	0.104	0.083	0.131	0.102	0.114	0.084	0.095	0.102	0.103	0.083	0.091
4	0.094	0.104	0.1	0.081	0.195	0.125	0.132	0.082	0.095	0.1	0.1	0.081	0.093	0.1	0.099	0.085	0.157	0.106	0.124	0.082	0.096	0.106	0.104	0.081	0.093	0.102	0.099	0.083	0.162	0.115	0.131	0.081	0.096	0.104	0.103	0.082	0.1	0.111	0.107	0.083	0.159	0.103	0.134	0.084	0.095	0.102	0.103	0.083	0.093
4.5	0.094	0.104	0.106	0.081	0.231	0.115	0.161	0.082	0.096	0.1	0.1	0.081	0.093	0.103	0.105	0.085	0.189	0.12	0.137	0.082	0.096	0.107	0.105	0.081	0.093	0.101	0.1	0.083	0.215	0.099	0.149	0.081	0.097	0.104	0.101	0.082	0.1	0.112	0.113	0.083	0.213	0.105	0.149	0.084	0.096	0.103	0.103	0.083	0.097
5	0.094	0.104	0.099	0.081	0.266	0.106	0.2	0.082	0.095	0.101	0.101	0.081	0.094	0.1	0.104	0.085	0.228	0.103	0.174	0.082	0.096	0.109	0.104	0.081	0.093	0.106	0.105	0.083	0.244	0.123	0.173	0.081	0.097	0.104	0.101	0.082	0.1	0.112	0.115	0.083	0.239	0.105	0.184	0.084	0.095	0.103	0.107	0.083	0.091
5.5	0.095	0.105	0.1	0.081	0.336	0.107	0.221	0.082	0.095	0.101	0.102	0.081	0.094	0.101	0.104	0.085	0.274	0.105	0.205	0.082	0.097	0.11	0.105	0.081	0.093	0.103	0.102	0.083	0.285	0.116	0.217	0.081	0.097	0.104	0.104	0.082	0.1	0.119	0.1	0.083	0.285	0.107	0.198	0.084	0.095	0.103	0.104	0.083	0.091
6	0.095	0.105	0.105	0.081	0.404	0.125	0.255	0.082	0.096	0.101	0.103	0.081	0.094	0.101	0.104	0.085	0.343	0.103	0.259	0.082	0.098	0.106	0.105	0.081	0.093	0.107	0.102	0.083	0.379	0.102	0.258	0.081	0.097	0.105	0.102	0.082	0.1	0.114	0.101	0.083	0.384	0.109	0.275	0.084	0.096	0.103	0.104	0.083	0.092
6.5	0.097	0.107	0.102	0.081	0.489	0.112	0.342	0.082	0.096	0.101	0.104	0.081	0.094	0.103	0.101	0.085	0.437	0.104	0.358	0.082	0.097	0.106	0.105	0.081	0.093	0.104	0.104	0.083	0.498	0.1	0.35	0.081	0.097	0.105	0.102	0.082	0.1	0.119	0.102	0.083	0.504	0.104	0.413	0.084	0.096	0.103	0.104	0.083	0.091
7	0.096	0.109	0.102	0.081	0.596	0.109	0.406	0.082	0.096	0.102	0.103	0.08	0.094	0.104	0.102	0.085	0.551	0.108	0.547	0.082	0.104	0.106	0.105	0.081	0.093	0.106	0.105	0.083	0.62	0.102	0.531	0.081	0.097	0.105	0.104	0.082	0.1	0.121	0.103	0.083	0.618	0.104	0.51	0.084	0.096	0.103	0.104	0.083	0.091
7.5	0.097	0.111	0.104	0.081	0.722	0.136	0.578	0.082	0.096	0.102	0.102	0.081	0.095	0.106	0.102	0.085	0.677	0.107	0.746	0.082	0.097	0.107	0.104	0.081	0.093	0.107	0.106	0.083	0.742	0.104	0.731	0.081	0.097	0.105	0.103	0.082	0.1	0.123	0.104	0.083	0.763	0.104	0.795	0.084	0.096	0.103	0.106	0.083	0.091
8	0.097	0.113	0.104	0.081	0.883	0.11	0.87	0.082	0.097	0.102	0.103	0.081	0.095	0.108	0.103	0.085	0.839	0.106	0.875	0.082	0.098	0.107	0.105	0.081	0.094	0.11	0.108	0.083	0.868	0.103	0.855	0.081	0.098	0.105	0.104	0.082	0.102	0.125	0.106	0.083	0.952	0.105	0.908	0.084	0.096	0.104	0.106	0.083	0.092
8.5	0.099	0.116	0.106	0.081	1.034	0.11	1.047	0.082	0.098	0.103	0.103	0.081	0.095	0.11	0.103	0.085	0.742	0.106	0.865	0.082	0.098	0.109	0.105	0.081	0.094	0.112	0.111	0.083	0.876	0.103	0.833	0.081	0.098	0.106	0.103	0.082	0.101	0.127	0.105	0.083	0.987	0.105	0.888	0.084	0.103	0.104	0.107	0.083	0.094
9	0.1	0.119	0.104	0.081	0.968	0.11	1.125	0.082	0.098	0.105	0.104	0.081	0.095	0.112	0.108	0.085	0.711	0.106	0.806	0.082	0.099	0.11	0.108	0.081	0.094	0.114	0.105	0.083	0.82	0.104	0.768	0.081	0.098	0.106	0.103	0.082	0.101	0.129	0.105	0.083	0.876	0.106	0.839	0.084	0.097	0.105	0.107	0.083	0.093
9.5	0.097	0.122	0.107	0.081	0.939	0.11	1.1	0.082	0.101	0.105	0.104	0.081	0.096	0.114	0.105	0.085	0.671	0.107	0.772	0.082	0.099	0.111	0.112	0.081	0.094	0.117	0.108	0.083	0.764	0.104	0.739	0.081	0.099	0.107	0.105	0.082	0.101	0.132	0.106	0.083	0.825	0.106	0.797	0.084	0.097	0.105	0.108	0.083	0.092
10	0.099	0.127	0.105	0.081	0.878	0.11	1.02	0.082	0.099	0.105	0.105	0.081	0.096	0.118	0.105	0.085	0.677	0.107	0.762	0.082	0.1	0.111	0.111	0.081	0.095	0.12	0.112	0.083	0.754	0.104	0.738	0.081	0.099	0.107	0.104	0.082	0.101	0.136	0.107	0.083	0.814	0.106	0.798	0.084	0.098	0.105	0.108	0.083	0.096
10.5	0.099	0.132	0.112	0.081	0.891	0.11	0.978	0.082	0.104	0.105	0.105	0.081	0.096	0.121	0.111	0.085	0.666	0.107	0.764	0.082	0.101	0.111	0.111	0.081	0.096	0.124	0.113	0.083	0.752	0.104	0.739	0.081	0.1	0.107	0.106	0.082	0.102	0.139	0.11	0.083	0.79	0.106	0.785	0.084	0.099	0.105	0.109	0.083	0.093
11	0.099	0.136	0.106	0.081	0.89	0.111	0.963	0.082	0.101	0.104	0.103	0.081	0.096	0.126	0.106	0.085	0.645	0.107	0.753	0.082	0.102	0.111	0.11	0.081	0.095	0.129	0.113	0.083	0.773	0.105	0.731	0.081	0.102	0.107	0.104	0.082	0.102	0.144	0.114	0.083	0.756	0.106	0.753	0.084	0.099	0.105	0.11	0.083	0.1
11.5	0.098	0.144	0.109	0.081	0.917	0.111	0.96	0.082	0.101	0.104	0.103	0.081	0.096	0.131	0.108	0.085	0.646	0.108	0.732	0.082	0.102	0.111	0.11	0.081	0.095	0.134	0.116	0.083	0.8	0.105	0.723	0.081	0.101	0.107	0.104	0.082	0.101	0.149	0.114	0.083	0.738	0.107	0.713	0.084	0.1	0.105	0.11	0.083	0.095
12	0.098	0.151	0.112	0.081	0.953	0.111	0.946	0.082	0.1	0.104	0.103	0.081	0.096	0.136	0.117	0.085	0.653	0.108	0.715	0.082	0.101	0.111	0.109	0.081	0.095	0.14	0.116	0.083	0.809	0.105	0.713	0.081	0.101	0.107	0.104	0.082	0.101	0.155	0.112	0.083	0.724	0.107	0.682	0.084	0.1	0.105	0.11	0.083	0.097
12.5	0.101	0.16	0.116	0.081	0.972	0.112	0.933	0.082	0.1	0.104	0.102	0.081	0.096	0.144	0.132	0.085	0.657	0.108	0.705	0.082	0.101	0.111	0.109	0.081	0.095	0.148	0.117	0.083	0.811	0.106	0.705	0.081	0.101	0.107	0.103	0.082	0.101	0.163	0.111	0.083	0.72	0.108	0.66	0.084	0.1	0.105	0.109	0.083	0.095
13	0.098	0.171	0.12	0.081	1.002	0.112	0.919	0.082	0.1	0.104	0.103	0.081	0.096	0.152	0.116	0.085	0.676	0.108	0.682	0.082	0.101	0.11	0.106	0.081	0.095	0.157	0.123	0.083	0.805	0.106	0.693	0.081	0.101	0.107	0.107	0.082	0.101	0.171	0.113	0.083	0.725	0.108	0.642	0.084	0.1	0.105	0.109	0.083	0.095
13.5	0.099	0.185	0.117	0.081	0.988	0.113	0.907	0.082	0.101	0.104	0.102	0.081	0.096	0.161	0.14	0.085	0.712	0.109	0.662	0.082	0.102	0.11	0.103	0.081	0.095	0.166	0.122	0.083	0.816	0.106	0.686	0.081	0.101	0.106	0.106	0.082	0.101	0.181	0.118	0.083	0.753	0.108	0.631	0.084	0.102	0.105	0.108	0.083	0.095
14	0.099	0.198	0.122	0.081	1.004	0.113	0.895	0.082	0.099	0.104	0.102	0.081	0.097	0.171	0.124	0.085	0.725	0.109	0.636	0.082	0.102	0.11	0.104	0.081	0.095	0.176	0.132	0.083	0.817	0.107	0.68	0.081	0.101	0.106	0.117	0.082	0.101	0.191	0.121	0.083	0.765	0.108	0.615	0.084	0.099	0.104	0.106	0.083	0.096
14.5	0.099	0.215	0.126	0.081	0.982	0.114	0.892	0.082	0.099	0.104	0.104	0.081	0.096	0.183	0.131	0.085	0.76	0.11	0.603	0.082	0.101	0.11	0.104	0.081	0.094	0.189	0.135	0.083	0.84	0.107	0.673	0.081	0.1	0.106	0.103	0.082	0.101	0.204	0.124	0.083	0.804	0.109	0.609	0.084	0.101	0.105	0.105	0.083	0.095
15	0.099	0.238	0.131	0.081	0.967	0.114	0.888	0.082	0.099	0.104	0.104	0.081	0.096	0.198	0.131	0.085	0.775	0.11	0.59	0.082	0.1	0.11	0.107	0.081	0.094	0.209	0.14	0.083	0.851	0.108	0.67	0.081	0.101	0.106	0.104	0.082	0.101	0.221	0.129	0.083	0.825	0.11	0.602	0.084	0.099	0.104	0.104	0.083	0.097
15.5	0.097	0.245	0.137	0.081	0.961	0.114	0.885	0.082	0.099	0.104	0.111	0.081	0.096	0.217	0.136	0.085	0.785	0.11	0.584	0.082	0.101	0.11	0.106	0.081	0.094	0.227	0.146	0.083	0.862	0.108	0.665	0.081	0.1	0.106	0.105	0.082	0.101	0.239	0.133	0.083	0.837	0.11	0.595	0.084	0.102	0.104	0.104	0.083	0.095
16	0.1	0.273	0.142	0.081	0.957	0.115	0.885	0.082	0.1	0.104	0.105	0.081	0.096	0.243	0.143	0.085	0.789	0.111	0.577	0.082	0.1	0.11	0.105	0.081	0.094	0.256	0.152	0.083	0.861	0.109	0.662	0.081	0.1	0.106	0.104	0.082	0.101	0.269	0.139	0.083	0.846	0.11	0.587	0.084	0.099	0.104	0.104	0.083	0.096
16.5	0.106	0.285	0.149	0.081	0.953	0.116	0.865	0.082	0.099	0.104	0.107	0.081	0.096	0.257	0.149	0.085	0.79	0.111	0.572	0.082	0.1	0.11	0.102	0.081	0.094	0.275	0.16	0.083	0.854	0.109	0.653	0.081	0.1	0.106	0.118	0.082	0.101	0.288	0.146	0.083	0.845	0.111	0.582	0.084	0.101	0.104	0.105	0.083	0.097
17	0.098	0.299	0.156	0.081	0.944	0.116	0.861	0.082	0.099	0.104	0.117	0.081	0.096	0.271	0.157	0.085	0.796	0.112	0.569	0.082	0.101	0.11	0.103	0.081	0.095	0.29	0.168	0.083	0.856	0.11	0.649	0.081	0.1	0.106	0.106	0.082	0.101	0.305	0.152	0.083	0.85	0.111	0.578	0.084	0.099	0.104	0.103	0.083	0.101
17.5	0.097	0.318	0.166	0.081	0.946	0.117	0.846	0.082	0.1	0.104	0.107	0.081	0.096	0.291	0.165	0.085	0.802	0.112	0.565	0.082	0.1	0.11	0.1	0.081	0.094	0.307	0.178	0.083	0.855	0.11	0.641	0.081	0.1	0.106	0.105	0.082	0.101	0.326	0.161	0.083	0.85	0.112	0.574	0.084	0.099	0.104	0.102	0.083	0.098
18	0.098	0.345	0.181	0.081	0.94	0.117	0.842	0.082	0.099	0.104	0.117	0.081	0.096	0.315	0.173	0.085	0.806	0.113	0.563	0.082	0.102	0.11	0.1	0.081	0.094	0.325	0.191	0.083	0.852	0.111	0.634	0.081	0.1	0.106	0.105	0.082	0.101	0.345	0.169	0.083	0.845	0.113	0.571	0.084	0.098	0.104	0.102	0.083	0.098
18.5	0.1	0.373	0.2	0.081	0.931	0.118	0.852	0.082	0.099	0.104	0.111	0.081	0.096	0.349	0.184	0.085	0.808	0.114	0.562	0.082	0.1	0.11	0.1	0.081	0.095	0.344	0.205	0.083	0.85	0.112	0.635	0.081	0.1	0.106	0.104	0.082	0.101	0.367	0.181	0.083	0.851	0.113	0.57	0.084	0.099	0.104	0.102	0.083	0.098
19	0.096	0.398	0.232	0.081	0.922	0.119	0.858	0.082	0.099	0.104	0.111	0.081	0.098	0.377	0.198	0.085	0.811	0.114	0.56	0.082	0.099	0.109	0.1	0.081	0.095	0.361	0.231	0.083	0.851	0.112	0.637	0.081	0.1	0.106	0.102	0.082	0.101	0.396	0.198	0.083	0.855	0.113	0.567	0.084	0.099	0.104	0.102	0.083	0.095
19.5	0.097	0.437	0.253	0.081	0.939	0.119	0.855	0.082	0.099	0.104	0.118	0.081	0.097	0.395	0.214	0.085	0.823	0.114	0.556	0.082	0.1	0.109	0.1	0.081	0.094	0.379	0.272	0.083	0.863	0.113	0.628	0.081	0.1	0.105	0.101	0.082	0.101	0.41	0.215	0.083	0.865	0.114	0.563	0.084	0.099	0.104	0.102	0.083	0.101
20	0.096	0.475	0.268	0.081	0.93	0.12	0.858	0.082	0.099	0.104	0.116	0.081	0.099	0.43	0.241	0.085	0.83	0.115	0.555	0.082	0.101	0.109	0.1	0.081	0.095	0.417	0.294	0.083	0.854	0.113	0.63	0.081	0.1	0.105	0.102	0.082	0.101	0.443	0.243	0.083	0.863	0.115	0.562	0.084	0.099	0.104	0.102	0.083	0.098
20.5	0.097	0.503	0.306	0.081	0.916	0.121	0.862	0.082	0.099	0.104	0.108	0.081	0.097	0.454	0.293	0.085	0.833	0.116	0.554	0.082	0.1	0.109	0.1	0.081	0.095	0.454	0.326	0.083	0.854	0.114	0.632	0.081	0.1	0.105	0.101	0.082	0.106	0.468	0.28	0.083	0.864	0.115	0.56	0.084	0.1	0.104	0.105	0.083	0.093
21	0.098	0.601	0.303	0.081	0.933	0.122	0.864	0.082	0.099	0.104	0.113	0.081	0.096	0.505	0.296	0.085	0.854	0.116	0.55	0.082	0.1	0.109	0.1	0.081	0.095	0.51	0.326	0.083	0.855	0.114	0.627	0.081	0.1	0.105	0.102	0.082	0.101	0.522	0.285	0.083	0.877	0.116	0.557	0.084	0.1	0.104	0.102	0.083	0.099
21.5	0.1	0.649	0.318	0.081	0.933	0.122	0.863	0.082	0.098	0.104	0.107	0.081	0.099	0.534	0.308	0.085	0.864	0.116	0.548	0.082	0.099	0.109	0.101	0.081	0.094	0.557	0.334	0.083	0.855	0.115	0.622	0.081	0.1	0.105	0.103	0.082	0.101	0.567	0.28	0.083	0.874	0.115	0.553	0.084	0.099	0.103	0.102	0.083	0.1
22	0.098	0.689	0.345	0.081	0.926	0.123	0.855	0.082	0.099	0.104	0.113	0.081	0.096	0.569	0.346	0.085	0.867	0.117	0.547	0.082	0.103	0.109	0.103	0.081	0.094	0.598	0.364	0.083	0.853	0.115	0.619	0.081	0.1	0.105	0.103	0.082	0.101	0.606	0.31	0.083	0.873	0.116	0.551	0.084	0.1	0.103	0.102	0.083	0.096
22.5	0.099	0.742	0.38	0.081	0.924	0.124	0.846	0.082	0.098	0.103	0.114	0.081	0.097	0.604	0.382	0.085	0.871	0.117	0.546	0.082	0.1	0.109	0.104	0.081	0.095	0.649	0.384	0.083	0.845	0.116	0.616	0.081	0.1	0.105	0.111	0.082	0.101	0.661	0.364	0.083	0.875	0.117	0.55	0.084	0.098	0.103	0.102	0.083	0.095
23	0.098	0.77	0.408	0.081	0.916	0.125	0.84	0.082	0.1	0.103	0.119	0.081	0.096	0.63	0.417	0.085	0.868	0.118	0.544	0.082	0.1	0.109	0.1	0.081	0.094	0.681	0.415	0.083	0.841	0.116	0.61	0.081	0.1	0.105	0.102	0.082	0.101	0.692	0.399	0.083	0.873	0.117	0.549	0.084	0.099	0.103	0.103	0.083	0.097
23.5	0.096	0.814	0.439	0.081	0.914	0.126	0.844	0.082	0.098	0.103	0.115	0.081	0.098	0.65	0.451	0.085	0.879	0.118	0.543	0.082	0.099	0.109	0.1	0.081	0.094	0.685	0.447	0.083	0.843	0.117	0.605	0.081	0.1	0.105	0.102	0.082	0.101	0.689	0.424	0.083	0.875	0.117	0.547	0.084	0.098	0.103	0.102	0.083	0.094
24	0.096	0.786	0.472	0.081	0.911	0.127	0.852	0.082	0.099	0.104	0.109	0.081	0.102	0.674	0.47	0.085	0.89	0.119	0.542	0.082	0.1	0.109	0.1	0.081	0.094	0.7	0.503	0.083	0.851	0.118	0.603	0.081	0.1	0.105	0.103	0.082	0.101	0.704	0.465	0.083	0.88	0.118	0.546	0.084	0.099	0.103	0.102	0.083	0.097
24.5	0.097	0.764	0.505	0.081	0.935	0.127	0.839	0.082	0.1	0.103	0.108	0.081	0.1	0.676	0.445	0.085	0.903	0.119	0.539	0.082	0.105	0.109	0.118	0.081	0.094	0.711	0.49	0.083	0.852	0.118	0.594	0.081	0.1	0.105	0.113	0.082	0.104	0.715	0.457	0.083	0.889	0.118	0.542	0.084	0.099	0.103	0.102	0.083	0.096
25	0.099	0.772	0.512	0.081	0.914	0.128	0.832	0.082	0.098	0.103	0.107	0.081	0.096	0.679	0.456	0.085	0.893	0.12	0.538	0.082	0.1	0.109	0.1	0.081	0.094	0.716	0.499	0.083	0.849	0.119	0.575	0.081	0.1	0.105	0.107	0.082	0.102	0.716	0.466	0.083	0.882	0.119	0.543	0.084	0.098	0.103	0.103	0.083	0.095
25.5	0.099	0.779	0.527	0.081	0.909	0.129	0.831	0.082	0.098	0.103	0.109	0.081	0.102	0.692	0.464	0.085	0.89	0.121	0.538	0.082	0.101	0.109	0.1	0.081	0.094	0.728	0.507	0.083	0.856	0.119	0.531	0.081	0.101	0.105	0.104	0.082	0.102	0.731	0.472	0.083	0.881	0.12	0.542	0.084	0.099	0.103	0.102	0.083	0.094
26	0.1	0.782	0.538	0.081	0.909	0.13	0.836	0.082	0.098	0.103	0.119	0.081	0.102	0.692	0.473	0.085	0.896	0.121	0.536	0.082	0.103	0.109	0.1	0.081	0.094	0.735	0.519	0.083	0.861	0.12	0.53	0.081	0.1	0.104	0.103	0.082	0.101	0.74	0.48	0.083	0.884	0.12	0.54	0.084	0.102	0.103	0.103	0.083	0.093
26.5	0.097	0.79	0.557	0.081	0.906	0.131	0.833	0.082	0.098	0.103	0.115	0.081	0.096	0.704	0.472	0.085	0.891	0.122	0.535	0.082	0.103	0.108	0.117	0.081	0.094	0.745	0.525	0.083	0.864	0.121	0.529	0.081	0.1	0.104	0.102	0.081	0.101	0.752	0.489	0.083	0.887	0.121	0.539	0.084	0.1	0.103	0.102	0.083	0.093
27	0.097	0.775	0.572	0.081	0.876	0.132	0.834	0.082	0.098	0.103	0.117	0.081	0.102	0.704	0.474	0.085	0.871	0.122	0.535	0.082	0.099	0.109	0.1	0.081	0.097	0.738	0.531	0.083	0.855	0.122	0.528	0.081	0.1	0.105	0.102	0.082	0.102	0.748	0.493	0.083	0.87	0.122	0.539	0.084	0.098	0.103	0.102	0.083	0.094
27.5	0.096	0.8	0.602	0.081	0.911	0.133	0.842	0.082	0.099	0.103	0.113	0.081	0.105	0.729	0.477	0.085	0.9	0.123	0.532	0.082	0.101	0.108	0.1	0.081	0.094	0.76	0.547	0.083	0.877	0.122	0.525	0.081	0.1	0.104	0.107	0.082	0.102	0.772	0.506	0.083	0.891	0.121	0.536	0.084	0.099	0.103	0.102	0.083	0.094
28	0.097	0.803	0.618	0.081	0.912	0.135	0.82	0.082	0.098	0.103	0.106	0.081	0.096	0.737	0.47	0.085	0.893	0.123	0.531	0.082	0.1	0.108	0.101	0.081	0.094	0.767	0.55	0.083	0.876	0.123	0.524	0.081	0.1	0.104	0.101	0.082	0.101	0.778	0.511	0.083	0.891	0.123	0.536	0.084	0.098	0.103	0.102	0.083	0.096
28.5	0.097	0.791	0.625	0.081	0.891	0.136	0.821	0.082	0.098	0.103	0.111	0.081	0.096	0.735	0.476	0.085	0.88	0.124	0.532	0.082	0.099	0.109	0.1	0.081	0.094	0.762	0.561	0.083	0.872	0.124	0.526	0.081	0.1	0.104	0.103	0.082	0.103	0.774	0.522	0.083	0.883	0.123	0.536	0.084	0.098	0.103	0.102	0.083	0.097
29	0.096	0.793	0.646	0.081	0.893	0.137	0.82	0.082	0.098	0.103	0.111	0.081	0.096	0.744	0.477	0.085	0.884	0.125	0.53	0.082	0.101	0.108	0.1	0.081	0.097	0.767	0.572	0.083	0.874	0.125	0.524	0.081	0.1	0.104	0.102	0.082	0.102	0.78	0.53	0.083	0.886	0.124	0.535	0.084	0.098	0.103	0.102	0.083	0.095
29.5	0.098	0.78	0.652	0.081	0.869	0.139	0.823	0.082	0.098	0.103	0.108	0.081	0.096	0.735	0.483	0.085	0.87	0.126	0.533	0.082	0.099	0.108	0.1	0.081	0.098	0.759	0.582	0.083	0.873	0.126	0.527	0.081	0.1	0.104	0.104	0.082	0.101	0.774	0.541	0.083	0.876	0.125	0.536	0.084	0.099	0.103	0.104	0.083	0.096
30	0.099	0.791	0.675	0.081	0.887	0.14	0.836	0.082	0.099	0.103	0.106	0.081	0.096	0.747	0.491	0.085	0.889	0.127	0.529	0.082	0.099	0.108	0.1	0.081	0.094	0.773	0.595	0.083	0.888	0.127	0.524	0.081	0.1	0.104	0.106	0.082	0.101	0.788	0.552	0.083	0.889	0.125	0.533	0.084	0.098	0.103	0.102	0.083	0.093
30.5	0.096	0.787	0.68	0.081	0.883	0.141	0.836	0.082	0.098	0.103	0.105	0.081	0.096	0.748	0.496	0.085	0.889	0.128	0.529	0.082	0.102	0.108	0.101	0.081	0.094	0.77	0.604	0.083	0.888	0.128	0.523	0.081	0.099	0.104	0.109	0.082	0.101	0.787	0.563	0.083	0.887	0.126	0.533	0.084	0.098	0.103	0.105	0.083	0.094
31	0.101	0.789	0.692	0.081	0.881	0.143	0.841	0.082	0.098	0.103	0.105	0.081	0.096	0.759	0.508	0.085	0.888	0.129	0.528	0.082	0.099	0.108	0.106	0.081	0.097	0.776	0.624	0.083	0.895	0.129	0.523	0.081	0.1	0.104	0.11	0.082	0.101	0.792	0.586	0.083	0.891	0.127	0.533	0.084	0.101	0.103	0.104	0.083	0.095
31.5	0.097	0.803	0.711	0.081	0.9	0.144	0.839	0.082	0.1	0.102	0.105	0.081	0.096	0.772	0.51	0.085	0.902	0.129	0.525	0.082	0.101	0.108	0.117	0.081	0.101	0.788	0.639	0.083	0.912	0.131	0.519	0.081	0.1	0.104	0.11	0.082	0.102	0.806	0.593	0.083	0.902	0.128	0.529	0.084	0.1	0.102	0.102	0.083	0.093
32	0.096	0.796	0.711	0.081	0.888	0.146	0.84	0.082	0.098	0.103	0.105	0.081	0.096	0.773	0.522	0.085	0.892	0.131	0.526	0.082	0.101	0.108	0.115	0.081	0.095	0.786	0.651	0.083	0.904	0.132	0.52	0.081	0.1	0.104	0.11	0.082	0.106	0.803	0.599	0.083	0.899	0.129	0.529	0.084	0.098	0.102	0.102	0.083	0.092
32.5	0.096	0.781	0.705	0.081	0.865	0.148	0.839	0.082	0.098	0.103	0.105	0.081	0.096	0.764	0.541	0.085	0.877	0.132	0.526	0.082	0.1	0.108	0.111	0.081	0.094	0.775	0.658	0.083	0.89	0.133	0.521	0.081	0.1	0.104	0.11	0.082	0.102	0.792	0.603	0.083	0.886	0.131	0.53	0.084	0.099	0.103	0.102	0.083	0.095
33	0.097	0.785	0.714	0.081	0.866	0.15	0.848	0.082	0.098	0.103	0.105	0.081	0.1	0.772	0.562	0.085	0.881	0.134	0.527	0.082	0.099	0.108	0.109	0.081	0.094	0.781	0.675	0.083	0.898	0.135	0.524	0.081	0.1	0.104	0.11	0.082	0.101	0.797	0.626	0.083	0.892	0.132	0.532	0.084	0.099	0.103	0.102	0.083	0.095
33.5	0.096	0.797	0.73	0.081	0.888	0.151	0.851	0.082	0.098	0.103	0.105	0.081	0.1	0.783	0.568	0.085	0.899	0.134	0.523	0.082	0.1	0.108	0.105	0.081	0.094	0.792	0.689	0.083	0.915	0.136	0.516	0.081	0.103	0.104	0.109	0.082	0.101	0.808	0.626	0.083	0.908	0.132	0.525	0.084	0.098	0.102	0.102	0.083	0.093
34	0.096	0.781	0.721	0.081	0.858	0.154	0.843	0.082	0.098	0.103	0.106	0.081	0.096	0.774	0.591	0.085	0.872	0.136	0.526	0.082	0.102	0.108	0.104	0.081	0.095	0.779	0.693	0.083	0.897	0.138	0.521	0.081	0.1	0.104	0.109	0.082	0.101	0.798	0.637	0.083	0.891	0.135	0.528	0.084	0.1	0.103	0.102	0.083	0.099
34.5	0.096	0.789	0.73	0.081	0.873	0.156	0.852	0.082	0.098	0.103	0.106	0.081	0.096	0.782	0.609	0.085	0.886	0.138	0.523	0.082	0.102	0.108	0.103	0.081	0.094	0.786	0.706	0.083	0.911	0.139	0.517	0.081	0.1	0.104	0.109	0.082	0.103	0.803	0.646	0.083	0.904	0.136	0.525	0.084	0.098	0.102	0.102	0.083	0.095
35	0.096	0.809	0.75	0.081	0.892	0.158	0.845	0.082	0.098	0.102	0.106	0.081	0.096	0.804	0.61	0.085	0.902	0.139	0.52	0.082	0.1	0.108	0.102	0.081	0.094	0.802	0.723	0.083	0.928	0.141	0.514	0.081	0.1	0.104	0.109	0.082	0.101	0.819	0.66	0.083	0.922	0.137	0.523	0.084	0.101	0.102	0.109	0.083	0.098
35.5	0.096	0.775	0.726	0.081	0.85	0.161	0.838	0.082	0.099	0.102	0.106	0.081	0.096	0.777	0.628	0.085	0.866	0.141	0.524	0.082	0.1	0.108	0.102	0.081	0.095	0.778	0.712	0.083	0.89	0.144	0.519	0.081	0.099	0.104	0.109	0.082	0.102	0.797	0.651	0.083	0.888	0.14	0.525	0.084	0.1	0.102	0.11	0.083	0.093
36	0.096	0.775	0.729	0.081	0.851	0.163	0.844	0.082	0.099	0.103	0.106	0.081	0.096	0.778	0.646	0.085	0.869	0.143	0.524	0.082	0.099	0.108	0.102	0.081	0.096	0.779	0.718	0.083	0.898	0.146	0.519	0.081	0.1	0.104	0.109	0.082	0.102	0.798	0.661	0.083	0.893	0.141	0.526	0.084	0.098	0.102	0.111	0.083	0.093
36.5	0.096	0.776	0.732	0.081	0.849	0.166	0.842	0.082	0.098	0.103	0.106	0.081	0.096	0.782	0.653	0.085	0.865	0.145	0.523	0.082	0.103	0.108	0.102	0.081	0.094	0.78	0.723	0.083	0.899	0.148	0.52	0.081	0.1	0.104	0.109	0.082	0.101	0.8	0.67	0.083	0.892	0.144	0.525	0.084	0.099	0.103	0.112	0.083	0.098
37	0.097	0.782	0.739	0.081	0.858	0.168	0.851	0.082	0.098	0.103	0.106	0.081	0.096	0.792	0.664	0.085	0.877	0.147	0.522	0.082	0.099	0.108	0.101	0.081	0.094	0.787	0.732	0.083	0.909	0.15	0.517	0.081	0.102	0.104	0.109	0.082	0.101	0.805	0.675	0.083	0.901	0.145	0.523	0.084	0.098	0.102	0.112	0.083	0.097
37.5	0.096	0.769	0.73	0.081	0.837	0.172	0.845	0.082	0.098	0.103	0.106	0.081	0.096	0.778	0.671	0.085	0.858	0.149	0.522	0.082	0.102	0.108	0.101	0.081	0.094	0.775	0.727	0.083	0.889	0.153	0.519	0.081	0.099	0.104	0.109	0.082	0.101	0.795	0.675	0.083	0.884	0.148	0.524	0.084	0.098	0.102	0.112	0.083	0.094
38	0.095	0.785	0.748	0.081	0.858	0.174	0.855	0.082	0.098	0.103	0.106	0.081	0.096	0.798	0.684	0.085	0.88	0.151	0.519	0.082	0.102	0.107	0.101	0.081	0.094	0.791	0.744	0.083	0.912	0.155	0.514	0.081	0.108	0.104	0.109	0.082	0.101	0.809	0.693	0.083	0.907	0.149	0.522	0.084	0.098	0.102	0.113	0.083	0.094
38.5	0.095	0.775	0.741	0.081	0.842	0.178	0.85	0.082	0.099	0.103	0.106	0.081	0.096	0.791	0.686	0.085	0.864	0.154	0.52	0.082	0.101	0.108	0.101	0.081	0.094	0.784	0.74	0.083	0.896	0.158	0.517	0.081	0.099	0.104	0.108	0.082	0.1	0.802	0.69	0.083	0.891	0.154	0.522	0.084	0.099	0.102	0.112	0.083	0.093
39	0.095	0.773	0.74	0.081	0.837	0.18	0.851	0.082	0.098	0.103	0.106	0.081	0.096	0.789	0.696	0.085	0.859	0.157	0.52	0.082	0.099	0.108	0.101	0.081	0.094	0.784	0.742	0.083	0.896	0.161	0.516	0.081	0.099	0.104	0.108	0.082	0.102	0.804	0.692	0.083	0.888	0.155	0.522	0.084	0.099	0.102	0.113	0.083	0.093
39.5	0.095	0.793	0.761	0.081	0.858	0.184	0.853	0.082	0.099	0.103	0.106	0.081	0.096	0.808	0.71	0.085	0.885	0.159	0.517	0.082	0.101	0.107	0.101	0.081	0.094	0.8	0.759	0.083	0.917	0.163	0.512	0.081	0.107	0.103	0.108	0.082	0.1	0.82	0.709	0.083	0.91	0.158	0.519	0.084	0.099	0.102	0.113	0.083	0.092
40	0.096	0.789	0.758	0.081	0.856	0.187	0.859	0.082	0.098	0.103	0.106	0.081	0.096	0.806	0.716	0.085	0.88	0.162	0.516	0.082	0.099	0.107	0.101	0.081	0.094	0.797	0.76	0.083	0.913	0.166	0.511	0.081	0.099	0.103	0.108	0.082	0.1	0.814	0.707	0.083	0.906	0.161	0.519	0.084	0.099	0.102	0.113	0.083	0.093
40.5	0.095	0.789	0.76	0.081	0.851	0.191	0.853	0.082	0.099	0.103	0.106	0.081	0.096	0.805	0.717	0.085	0.87	0.165	0.516	0.082	0.102	0.107	0.101	0.081	0.094	0.798	0.76	0.083	0.907	0.17	0.512	0.081	0.099	0.103	0.108	0.082	0.1	0.817	0.709	0.083	0.902	0.164	0.519	0.084	0.098	0.102	0.113	0.083	0.093
41	0.095	0.788	0.762	0.081	0.85	0.195	0.856	0.082	0.098	0.102	0.106	0.081	0.096	0.808	0.722	0.085	0.874	0.168	0.515	0.082	0.102	0.107	0.101	0.081	0.095	0.799	0.765	0.083	0.908	0.173	0.511	0.081	0.099	0.103	0.108	0.082	0.1	0.82	0.714	0.083	0.902	0.169	0.518	0.084	0.098	0.102	0.113	0.083	0.093
41.5	0.095	0.772	0.747	0.081	0.829	0.2	0.857	0.082	0.098	0.103	0.106	0.081	0.096	0.794	0.724	0.085	0.855	0.172	0.517	0.082	0.098	0.108	0.101	0.081	0.095	0.784	0.756	0.083	0.893	0.178	0.515	0.081	0.099	0.104	0.108	0.082	0.1	0.806	0.705	0.083	0.883	0.171	0.519	0.084	0.099	0.102	0.113	0.083	0.095
42	0.095	0.773	0.748	0.081	0.827	0.205	0.86	0.082	0.098	0.103	0.106	0.081	0.096	0.796	0.73	0.085	0.856	0.175	0.518	0.082	0.099	0.108	0.101	0.081	0.098	0.785	0.758	0.083	0.895	0.181	0.516	0.081	0.099	0.104	0.108	0.082	0.1	0.806	0.712	0.083	0.884	0.175	0.519	0.084	0.098	0.102	0.113	0.083	0.092
42.5	0.095	0.786	0.764	0.081	0.841	0.208	0.86	0.082	0.098	0.103	0.106	0.081	0.096	0.809	0.739	0.085	0.869	0.179	0.514	0.082	0.101	0.108	0.101	0.081	0.098	0.799	0.769	0.083	0.907	0.185	0.511	0.081	0.099	0.103	0.108	0.082	0.101	0.818	0.721	0.083	0.898	0.178	0.517	0.084	0.099	0.102	0.113	0.083	0.092
43	0.095	0.786	0.766	0.081	0.842	0.213	0.864	0.082	0.098	0.103	0.106	0.081	0.096	0.809	0.742	0.085	0.873	0.182	0.514	0.082	0.101	0.107	0.101	0.081	0.094	0.798	0.773	0.083	0.909	0.189	0.511	0.081	0.099	0.103	0.108	0.082	0.1	0.817	0.724	0.083	0.898	0.184	0.517	0.084	0.099	0.102	0.113	0.083	0.093
43.5	0.095	0.777	0.76	0.081	0.828	0.22	0.866	0.082	0.099	0.103	0.106	0.081	0.096	0.801	0.741	0.085	0.857	0.186	0.518	0.082	0.099	0.108	0.101	0.081	0.094	0.789	0.767	0.083	0.898	0.194	0.513	0.081	0.099	0.103	0.108	0.082	0.1	0.81	0.719	0.083	0.885	0.189	0.517	0.084	0.099	0.102	0.112	0.083	0.092
44	0.097	0.766	0.749	0.081	0.814	0.227	0.862	0.082	0.098	0.103	0.106	0.081	0.096	0.791	0.738	0.085	0.843	0.192	0.517	0.082	0.1	0.108	0.101	0.081	0.094	0.781	0.761	0.083	0.884	0.2	0.516	0.081	0.099	0.104	0.108	0.082	0.1	0.802	0.713	0.083	0.871	0.195	0.518	0.084	0.099	0.102	0.112	0.083	0.094
44.5	0.095	0.774	0.757	0.081	0.821	0.232	0.864	0.082	0.098	0.103	0.106	0.081	0.096	0.801	0.747	0.085	0.854	0.197	0.514	0.082	0.101	0.108	0.101	0.081	0.094	0.789	0.768	0.083	0.894	0.204	0.512	0.081	0.099	0.103	0.108	0.082	0.101	0.81	0.724	0.083	0.88	0.196	0.516	0.084	0.098	0.102	0.113	0.083	0.092
45	0.095	0.783	0.767	0.081	0.834	0.238	0.87	0.082	0.098	0.103	0.106	0.081	0.096	0.813	0.757	0.085	0.868	0.2	0.512	0.082	0.1	0.107	0.101	0.081	0.099	0.799	0.778	0.083	0.904	0.208	0.509	0.081	0.099	0.103	0.108	0.082	0.101	0.821	0.735	0.083	0.893	0.202	0.514	0.084	0.099	0.102	0.112	0.083	0.092
45.5	0.095	0.789	0.773	0.081	0.841	0.242	0.879	0.082	0.098	0.103	0.106	0.081	0.096	0.817	0.761	0.085	0.874	0.204	0.509	0.082	0.102	0.107	0.101	0.081	0.1	0.801	0.784	0.083	0.91	0.213	0.506	0.081	0.104	0.103	0.108	0.082	0.1	0.821	0.737	0.083	0.899	0.208	0.513	0.084	0.098	0.102	0.112	0.083	0.092
46	0.095	0.783	0.768	0.081	0.829	0.248	0.879	0.082	0.098	0.103	0.106	0.081	0.096	0.81	0.759	0.085	0.862	0.21	0.509	0.082	0.098	0.108	0.101	0.081	0.096	0.796	0.781	0.083	0.901	0.219	0.507	0.081	0.1	0.103	0.108	0.082	0.1	0.817	0.733	0.083	0.891	0.216	0.512	0.084	0.1	0.102	0.112	0.084	0.092
46.5	0.095	0.799	0.782	0.081	0.846	0.254	0.884	0.082	0.098	0.103	0.106	0.081	0.096	0.824	0.771	0.085	0.878	0.215	0.507	0.082	0.099	0.107	0.101	0.081	0.095	0.81	0.792	0.083	0.918	0.223	0.503	0.081	0.101	0.103	0.108	0.082	0.1	0.831	0.747	0.083	0.909	0.22	0.51	0.084	0.104	0.102	0.112	0.083	0.092
47	0.095	0.772	0.759	0.081	0.813	0.262	0.87	0.082	0.098	0.103	0.106	0.081	0.096	0.8	0.754	0.085	0.844	0.223	0.511	0.082	0.099	0.107	0.101	0.081	0.094	0.788	0.774	0.083	0.885	0.232	0.509	0.081	0.099	0.103	0.108	0.082	0.101	0.81	0.731	0.083	0.874	0.227	0.513	0.084	0.098	0.102	0.112	0.083	0.093
[truncated: 23 more columns]

## Sheet: Fig7_Guex_B
	Data columns
PPU	[1,9,17,25,33,41];
PVE	[2,10,18,26,34,42];
PVPP_1_100	[3,11,19,27,35,43];
PVPP_1_10	[4,12,20,28,36,44];
PVPP_1_1	[5,13,21,29,37,45];
PVPP_10_1	[6,14,22,30,38,46];
PVPP_100_1	[7,15,23,31,39,47];
empty	[8,16,24,32,40,48];
	GFP signal
Time (h)	Col 1	Col 2	Col 3	Col 4	Col 5	Col 6	Col 7	Col 8	Col 9	Col 10	Col 11	Col 12	Col 13	Col 14	Col 15	Col 16	Col 17	Col 18	Col 19	Col 20	Col 21	Col 22	Col 23	Col 24	Col 25	Col 26	Col 27	Col 28	Col 29	Col 30	Col 31	Col 32	Col 33	Col 34	Col 35	Col 36	Col 37	Col 38	Col 39	Col 40	Col 41	Col 42	Col 43	Col 44	Col 45	Col 46	Col 47	Col 48
0.5	373	108	364	366	271	150	125	99	392	118	340	319	243	142	126	109	358	114	354	319	275	143	120	102	338	123	350	336	236	153	115	106	356	112	332	310	233	154	130	94	343	125	379	342	248	137	127	103
1	352	120	377	353	241	144	117	102	371	117	341	317	224	141	119	103	337	121	340	317	246	148	119	104	345	116	343	333	243	132	113	100	360	110	336	309	227	154	124	112	342	122	375	315	224	145	121	109
1.5	364	114	399	362	253	146	123	104	393	116	389	312	245	142	126	88	352	112	355	297	248	139	122	96	390	113	325	332	227	146	117	99	372	105	346	337	243	147	112	99	362	113	385	315	229	131	113	108
2	399	111	476	450	288	137	120	97	509	113	432	365	264	152	117	96	491	112	386	360	260	153	118	88	403	108	421	503	320	131	114	105	484	119	404	385	284	159	113	101	488	102	460	386	245	138	116	98
2.5	696	115	710	664	318	179	110	99	645	118	626	488	340	140	113	104	693	109	670	450	425	217	119	96	603	111	499	653	346	177	118	101	733	109	638	570	432	177	126	92	580	115	680	439	326	165	118	106
3	995	115	877	890	505	197	118	102	1159	117	871	674	386	180	128	101	862	114	740	580	602	260	124	106	864	124	747	804	408	256	115	104	887	111	857	825	646	207	122	109	705	116	1011	605	402	188	132	106
3.5	1237	117	1295	1269	766	274	134	98	1409	110	1207	1025	588	225	127	118	1272	112	1161	930	829	265	140	108	1147	119	1118	1005	666	217	132	100	1186	113	1110	1102	635	241	132	102	1135	120	1383	945	609	217	140	98
4	1978	111	2370	1829	821	394	127	92	1629	114	1478	1446	820	242	130	100	1692	112	1621	1281	951	282	142	98	1587	121	1683	1308	876	296	142	92	1601	128	1452	1357	895	335	168	98	1558	114	2138	1297	1002	259	159	106
4.5	2663	119	2653	2239	1108	469	159	110	2128	118	2057	1803	1158	402	161	96	2263	126	2060	1691	1154	427	147	94	1955	107	1928	1772	1031	432	161	101	2055	109	1881	1758	1086	438	150	101	2086	125	2483	1742	1111	357	137	90
5	3535	125	3345	2876	1795	571	160	100	2899	135	2771	2555	1728	556	178	101	2953	136	2829	2503	1469	581	165	100	2925	119	2800	2614	1480	538	188	102	2889	132	2812	2503	1426	555	207	97	2795	122	3164	2592	1799	562	160	108
5.5	5066	136	4309	3930	3919	674	201	103	3948	136	3854	3502	2316	736	192	109	4336	120	4091	3595	2391	779	211	97	4238	131	3968	3691	2177	793	262	112	4250	119	4062	3531	2353	654	232	95	4040	121	4120	3631	2391	706	231	109
6	6957	129	5491	5258	3747	917	264	112	5446	117	5326	5108	3093	891	307	107	6017	118	5778	5369	3162	1015	293	99	5686	127	5741	5227	3158	991	259	107	6226	120	5902	5164	3222	980	255	106	5909	134	5099	5252	3176	1006	316	94
6.5	9883	142	8124	8027	5457	1456	367	100	7591	125	7385	7251	4403	1079	323	101	8630	132	8116	7706	4994	1285	381	95	7968	123	7938	7357	4914	1224	377	107	8883	130	7994	7147	5295	1537	388	100	8278	124	6869	7496	4430	1681	488	103
7	13396	127	11570	10824	8257	2169	536	110	10138	139	9945	9992	6181	1775	518	104	12058	128	10747	10716	7410	1808	538	115	11027	137	10464	10023	7129	1677	564	95	12066	139	10861	9642	7910	1890	624	107	11195	142	8601	10104	6101	2094	600	102
7.5	18539	128	16622	15405	12869	2840	654	99	13721	133	13982	13898	9213	2763	708	99	13934	133	13973	13153	11670	2997	709	112	13404	142	12969	12529	11599	2857	640	101	14921	142	13738	13192	11857	2673	685	105	13353	129	12505	12249	10190	2917	583	95
8	24718	136	23018	22233	15924	5051	855	94	14420	138	18464	15358	14401	4654	898	110	15418	144	15236	14628	15228	5418	907	100	14970	128	14490	14111	14759	5123	838	99	16650	149	15063	15548	14366	4152	883	95	15114	140	17525	13798	16609	4369	898	102
8.5	25305	144	28773	27752	16599	8370	1072	106	16110	135	18708	15840	16788	7973	1071	86	16898	146	17305	15941	18062	9777	1060	103	16598	146	16991	15124	18102	9171	1168	105	19169	136	15999	18101	16044	7267	1175	101	16990	140	26804	14948	20743	8337	1356	107
9	26322	155	33609	32032	18404	13977	1708	98	16794	152	19342	15975	17824	13670	1750	104	16904	152	18580	16477	19170	15500	1871	94	16242	159	16507	15515	20009	14377	2103	101	19763	151	16467	19405	17275	13446	2086	107	17453	146	28091	15412	23762	14199	2621	106
9.5	27072	148	34137	33279	19892	19650	2815	110	17262	154	18288	16967	19039	17955	3048	99	16336	156	17424	16734	20089	19857	3189	94	16864	154	16538	17279	20972	18573	3782	105	20537	151	18868	21208	18256	20761	5044	94	16935	144	26944	16050	25644	22045	5663	106
10	27895	160	33651	33724	20812	24472	6157	100	16675	155	18266	16854	19366	22491	5919	108	16966	156	17140	16479	21140	23825	6800	108	16152	170	15887	16844	21675	22237	7575	103	19672	172	26968	20586	18404	26188	9397	102	17125	166	28065	15850	26401	27965	9184	108
10.5	28918	164	33964	34571	22050	27799	10591	110	16430	173	17416	16331	19372	24977	10654	99	16278	171	16725	16129	21967	26191	11772	100	16415	162	15886	16431	22185	24714	11882	105	18511	159	24152	19386	19379	29342	13470	106	16228	168	26946	15658	27119	30324	13152	111
11	28576	191	33211	36947	24082	29698	15786	102	16063	175	16449	16664	18399	26039	16384	106	15653	187	16052	15389	22011	27742	17717	105	15802	187	15962	18436	21485	25695	16937	112	17526	184	22160	18618	19594	30696	17758	109	15849	175	24601	15176	26662	31154	18288	108
11.5	28859	187	33864	37844	25809	31139	20959	94	16107	175	16461	16387	19756	26867	21682	100	15737	185	15706	15785	21882	29236	22504	108	15465	184	15881	17987	21583	26702	21844	110	17084	179	21167	18031	20173	29253	21449	112	15870	178	24148	15064	26797	30226	23119	110
12	29477	198	34790	39479	26773	31694	25256	108	15975	193	16237	16080	20066	27229	25963	108	15556	198	15771	16839	21708	30842	26320	106	15345	191	15635	17585	21626	28237	25876	100	17001	188	20321	17580	20855	27436	24722	108	15362	197	24605	14999	26779	29737	27275	108
12.5	28795	208	34430	39544	27543	32700	29540	101	15512	215	15724	15811	19387	27123	28694	99	15167	210	15351	18140	20995	31775	29284	108	15108	214	15150	17022	20788	28518	28002	96	16093	211	19284	17039	20335	25572	26630	99	15094	221	23737	14659	26173	29023	29696	100
13	29038	226	34034	38832	28277	32464	31642	99	15025	215	15496	15463	18852	26763	29423	96	14783	213	15119	20105	20549	31728	30839	109	14668	210	14879	16476	20167	28704	29225	97	15755	222	18588	16755	20447	24423	28610	98	15198	219	23902	15470	26413	28873	31200	103
13.5	29558	240	34152	38408	29547	33102	33637	99	14974	234	15300	15383	18423	26572	29595	103	14739	242	15030	21161	20315	32094	32098	102	14607	237	14872	16334	19827	29253	30275	104	15789	232	18262	16480	20164	23929	30224	103	15625	240	23718	16359	27011	28730	32624	114
14	30092	261	33944	37004	30178	32967	35323	105	14814	242	15180	15247	17689	26790	30171	106	14773	248	14864	22370	19826	32086	33104	96	14484	240	14733	16402	19550	29483	31441	106	16454	249	17795	16215	20142	23831	30984	102	16467	256	23456	16934	27246	28521	33138	97
14.5	30153	276	33248	35464	29802	32211	35458	102	14448	262	14885	15027	17034	26607	29957	106	14726	255	14619	22802	19169	31593	32418	101	14167	272	14577	15947	19225	29001	31208	92	16952	270	17336	15821	19828	23547	31186	103	17246	260	23086	16835	27177	27986	32961	105
15	30216	289	33359	34703	30673	32212	35607	104	14357	286	14903	14668	16382	26705	29359	92	15129	283	14713	23898	18386	31661	32281	104	14342	300	14788	15700	18865	29212	31346	104	17686	281	17164	15662	19694	23532	31737	99	17994	283	22727	17187	27580	27568	32833	99
15.5	30348	309	33097	34241	31095	32243	35478	99	14472	296	14918	14718	15400	26781	28995	104	15907	315	14985	24986	18005	31526	32049	97	14840	336	15347	15832	18663	28978	31756	98	18598	317	17201	15427	19557	23620	31886	109	19409	314	22830	17692	27626	27509	32875	112
16	30379	327	32931	33480	30967	31721	35207	111	14356	331	14731	14511	14726	26890	28486	101	16617	318	15249	25738	17378	31577	31732	107	15341	349	15972	15634	18277	28878	31478	111	19580	338	16940	15291	19310	23641	31843	107	20312	348	22551	17770	27649	27321	32428	108
16.5	29610	352	32620	31888	31044	31885	34481	103	14131	348	14455	14158	14305	26645	27881	107	16944	356	15176	26489	16577	31199	31541	110	15703	354	16248	14995	17592	28645	31603	102	19396	349	16437	14919	18371	22369	32010	105	20816	386	20944	17247	27158	26764	31938	112
17	30140	395	32452	31418	30667	31942	34639	107	14510	390	14564	14040	14296	26729	27837	109	18102	368	15724	27184	16548	31252	31627	108	16501	382	17062	14851	17679	28867	32046	97	20672	369	16491	14902	18205	22480	32316	114	21678	397	21168	17530	28022	27021	31950	103
17.5	30159	399	32012	31061	30681	31798	34221	102	15141	400	14581	14188	14276	26824	27948	101	19501	402	16248	27619	16495	30938	31543	104	17899	423	17779	14872	17699	28886	32210	103	22122	436	16539	14685	18149	22505	32288	109	22986	450	21504	18024	27669	27252	31699	105
18	30058	441	31999	30755	30477	31441	33890	96	15541	423	14244	13843	14014	26875	27770	104	20482	440	16564	27583	16193	30784	31466	106	18602	432	18170	14493	17656	28859	32094	101	23068	445	16171	14535	17665	22487	32224	103	23735	458	20987	18065	27304	27523	31445	105
18.5	29859	458	31576	30458	30254	30776	33563	106	16274	439	14430	13967	13841	26917	27855	107	22029	455	17385	27293	16136	30292	31320	101	19813	472	19080	14485	17834	28429	31842	105	24014	450	16377	14489	17739	22600	31849	108	24689	495	21024	18552	27400	28056	30901	105
19	30425	513	32111	30980	30663	31224	33912	107	16844	514	14364	13744	14024	27340	27994	101	23425	500	18265	27567	15926	30429	31566	109	21159	521	19769	14301	17942	28820	32469	107	25406	497	16732	14531	17918	22881	32264	106	25923	531	20905	18811	28051	28808	31105	110
19.5	30134	534	31429	31183	30480	30609	33497	100	17864	517	14398	13727	13869	27498	27925	109	24241	523	19272	27478	16327	30096	31417	108	22280	538	20657	14211	18353	28814	32447	101	26188	529	16956	14400	18217	23248	32123	101	26525	567	21077	19244	27979	28779	30717	103
20	30372	567	31620	31173	30708	30726	33463	100	18138	556	13989	13468	13548	27608	27693	103	24915	549	19478	27066	16164	29747	31187	96	23169	604	20734	13952	18037	28782	32184	94	26693	563	16939	14037	17964	22667	32307	96	27396	600	19813	18997	27582	28524	30816	105
20.5	30399	590	31539	31240	30318	29122	33254	106	19159	588	14172	13569	13902	27520	28053	98	25661	609	20394	26894	16532	32381	31307	101	24143	615	21427	13922	18568	30916	32675	110	27233	604	17094	14113	18407	22791	38265	102	28057	632	20068	19562	27486	28595	33479	108
21	30767	626	31834	31488	30954	33142	33564	102	20365	649	14368	13604	13864	31295	31890	96	26657	623	21407	27156	17107	35213	35290	109	25293	656	22584	14084	19218	32932	38588	111	27916	644	17373	14263	19204	23391	41760	93	28824	648	20195	20320	27707	28823	38071	104
21.5	30303	619	31698	31279	30774	36407	39376	98	21150	624	14095	13488	13513	32046	34180	107	26632	638	21568	26519	17233	34710	38992	95	25692	633	22960	13859	19276	32119	40938	107	28070	638	17176	14012	19109	25703	41859	104	28947	631	19764	20559	27096	32270	38867	109
22	30139	637	31393	30951	30110	36547	41996	105	22005	631	14133	13477	13528	31569	34895	104	27045	620	22028	26970	17621	33770	39585	98	26301	610	23258	13887	19779	31401	41232	104	28347	619	17456	13939	18607	26460	40324	109	29227	654	19672	21114	26431	33353	38284	105
22.5	30386	617	31661	31290	27903	36042	42679	109	22969	628	14502	13574	13700	31704	34641	111	27465	619	22783	27562	18006	33544	39374	101	26594	611	24114	14092	20517	31393	40674	108	28851	644	17793	14155	21274	26619	38809	101	29855	630	20489	21857	26498	33825	37114	113
23	30431	625	31737	31534	33339	34795	42146	92	23841	626	14425	13641	13757	31429	34291	108	27833	636	23177	27707	19933	32823	38125	96	26998	630	24598	13881	22156	31036	39427	105	29309	634	17802	14044	21354	26374	37342	101	30096	640	20442	22055	26240	33189	35958	101
23.5	30287	623	31475	31477	33896	34025	40187	104	24118	632	14202	13380	13732	30952	33031	97	27959	621	23558	27536	19680	32102	36624	103	27286	627	24655	13712	22112	30500	37964	107	29441	639	17850	13982	20797	25707	36063	98	30656	636	19848	21904	28111	32089	34692	106
24	30371	640	31431	31394	33140	33388	38801	103	24625	617	14072	13487	13755	30425	32515	89	28182	624	23449	27698	19696	31824	35464	99	27489	620	24771	13790	22315	30003	36889	108	29556	636	18066	13884	20739	25449	35178	102	30535	621	19819	22009	28938	31759	34122	104
24.5	30144	634	30869	30932	32281	32323	36989	115	25063	643	14362	13497	13928	30028	31953	103	28007	635	24029	27395	20428	31125	34549	101	27465	622	25221	14165	22787	29551	35945	101	29417	637	18749	13964	21119	25901	34335	107	30350	643	21054	22351	28963	31493	33177	108
25	30725	592	31533	30896	32141	32292	36767	107	25737	641	14541	13592	14065	30481	31958	92	28597	627	24856	27601	20833	31229	34117	105	28553	634	25902	14115	22993	29868	35387	108	29925	639	18919	14097	21328	26391	34014	107	31077	630	21708	22491	29395	31601	33174	102
25.5	30323	626	31587	30546	32246	31843	35648	113	26495	650	14611	13504	14130	30455	31854	102	28731	632	25202	27236	21658	31101	33591	101	28457	647	26253	14175	23424	29673	34780	112	29910	643	19495	14071	21750	26700	33490	103	31082	636	22362	22336	29294	31496	32658	109
26	30584	641	31686	29826	31966	31838	35118	98	26729	625	14558	13219	14344	30304	31401	106	29187	621	25529	27049	21753	31024	33202	103	28879	654	26274	13802	23279	29511	34305	104	30303	657	19544	13958	21853	26498	33066	107	31571	663	21917	21612	28992	31166	32267	91
26.5	30105	647	30997	28844	31430	31068	34136	110	26877	625	14857	13045	14542	29895	31025	111	28766	663	25809	27612	22464	30591	32677	101	28446	634	26664	14111	23570	29117	33347	93	29986	648	20021	13927	22183	26759	32565	107	31067	640	22367	22580	28758	30792	31877	100
27	29844	662	30953	28176	31212	30588	33766	97	27172	656	14939	13142	14757	29627	30748	104	28722	642	26099	27032	22840	30236	32179	103	28646	649	26943	13855	23659	28928	33212	94	29787	648	20610	13696	22401	26677	32255	102	30912	656	23247	22597	28373	30546	31430	109
27.5	30000	636	31213	28618	31020	30785	33343	107	27595	678	14960	13225	14864	29691	30470	107	28959	648	26295	27487	23186	30222	31995	107	28966	663	27439	14341	23801	28896	32998	105	30104	635	20999	13950	22708	26624	31899	105	31212	664	24188	22768	28508	30229	31319	113
28	29884	641	30945	27929	31061	30427	32625	107	27822	653	15183	13223	15133	29643	30275	104	29053	649	26487	28536	23204	30081	31590	105	28976	663	27536	14501	23929	28565	32569	91	30276	661	21406	13861	22945	26899	31816	109	31207	667	24738	25654	28481	30206	31152	109
28.5	30622	671	31642	28925	31722	30690	32839	104	28463	664	15613	13790	15477	30084	30700	92	29826	664	27508	30438	23634	30549	32038	105	30089	669	28314	14518	24263	28989	32841	100	30650	673	21774	14059	23555	27120	31949	105	32075	662	25567	25627	28935	30165	31251	106
29	30155	682	31351	27716	31264	29960	32094	96	28224	663	15884	13874	15977	29492	30257	102	29355	689	27595	30042	23797	29728	31250	92	29490	683	28166	14614	24246	28317	32120	105	30293	658	22058	14374	23650	26862	31387	105	31602	668	26154	25494	28620	29703	30855	116
29.5	29892	672	31138	27393	30933	29705	31534	97	28441	673	16738	14169	16718	29162	29967	107	29315	661	27561	29534	24157	29596	30877	108	29377	674	28283	14966	24427	27998	31654	100	30202	696	22653	14603	24134	27274	31083	109	31379	685	27231	25486	28409	29649	30466	112
30	30225	696	31070	30439	30968	29811	31749	108	28823	690	16987	14340	17324	29297	30103	106	29734	689	27742	29711	24347	29782	30948	96	29927	679	28143	15329	24565	28361	31862	104	30650	711	22879	14657	24182	27237	31279	95	31751	709	27156	25257	28656	29496	30636	101
30.5	30406	687	30948	32465	31321	29998	31778	116	29284	670	17462	14572	17987	29657	30197	113	30087	676	27882	29748	24380	29959	31099	102	29993	723	26864	15540	24523	28492	31914	110	30833	698	22794	14930	24324	27104	31525	105	32099	712	27217	25349	28622	29449	30670	109
31	30038	687	30137	31975	30252	29229	31067	108	28927	700	18373	14877	19037	29113	29805	112	29898	680	27584	29085	24522	29230	30594	103	29601	698	25489	15935	24772	27876	31482	98	30614	711	21681	15183	24237	26937	30885	105	31699	725	27525	25290	28330	29004	30336	101
31.5	30012	718	29526	31821	30276	29020	30889	97	29376	695	18993	15368	20130	29065	29901	106	29883	703	27401	29002	24722	29086	30665	110	29925	721	25771	16447	24921	27861	31282	103	30756	743	23316	15326	24308	27060	30684	113	31767	727	27763	25656	28395	29283	30430	109
32	29542	719	28247	31235	29867	28542	30416	100	29419	700	19308	15817	21016	28683	29714	94	29469	707	26727	28908	24853	28751	30479	101	29837	726	27211	17042	25205	27471	31022	106	30559	735	24107	15841	24444	27287	30325	108	31509	728	27657	25901	28109	29040	30065	101
32.5	30018	719	28595	31260	30348	29179	30800	101	29733	706	19903	16349	21616	29034	29878	114	30170	711	27168	29202	25032	28966	30427	96	30454	738	26553	17414	25242	27754	31201	107	31210	752	22502	15899	24572	27265	30754	109	31918	749	27518	26146	28058	29047	30051	108
33	29951	712	27996	30864	30284	28681	30185	111	29784	706	19703	16944	21794	28743	29234	95	30077	700	26657	29041	24997	28764	30016	99	30426	729	26260	17790	25220	27440	30564	108	31015	746	22504	15936	24492	27000	30223	105	31762	747	26810	25746	27957	28538	29918	97
33.5	29566	715	27750	30574	29945	28205	30036	107	29702	719	19576	18195	22276	28442	29203	103	29865	740	26157	28889	25044	28459	29671	106	30055	749	26362	18491	25354	27317	30243	110	30811	765	22315	16405	24714	27144	29928	108	31471	767	26679	25850	27826	28389	29502	101
34	29550	747	27381	30358	29621	27867	29374	96	29600	746	19210	19206	22493	28302	28967	100	30053	736	26064	28708	25196	28192	29207	106	30015	771	26293	19267	25461	27049	30101	102	30851	754	22534	17034	24903	27072	29701	102	31710	767	26710	26098	27868	28516	29456	111
34.5	29428	734	27076	30101	29072	27674	29303	105	29787	739	19379	19879	22721	28036	28854	100	29906	756	25565	28519	25296	28050	29181	101	29998	769	26545	19905	25337	26964	29972	101	30628	772	22934	17801	24768	26969	29576	104	31375	768	26262	26015	27537	28118	29251	102
35	28890	746	26495	29926	28600	27286	28913	104	29491	747	19291	20124	22825	27710	28518	98	29612	744	25371	28038	25019	27666	28732	100	29640	756	26054	20345	25234	26545	29517	104	30326	775	22786	18503	24811	26626	28942	102	31173	767	25997	25794	27234	27858	28725	102
35.5	29888	775	26550	30349	29652	28077	29524	105	30272	755	19453	20740	23331	28577	29080	100	30753	753	25145	29025	25580	28388	29329	112	30898	799	27264	20935	25745	27386	30117	111	31357	763	23003	19352	25221	27401	29750	107	32322	790	26380	26165	28028	28323	29577	112
36	29748	788	25923	30186	29434	27892	29362	104	30341	767	18996	20990	23523	28452	28979	101	30402	777	24664	28910	25617	28123	29097	106	30567	772	26867	21383	25897	27146	29820	105	31439	811	22969	20061	25260	27240	29733	103	32128	799	26251	26257	28071	28095	29475	111
36.5	29528	791	25943	29858	29506	27918	29108	105	30252	765	19127	21235	23498	28534	29072	103	30631	780	27256	28807	25584	28380	29406	97	30748	789	29420	21574	25945	27162	30088	94	31297	803	26555	20807	25281	27116	29653	115	31940	831	26021	26180	28031	28436	29284	105
37	29036	773	25954	29455	28591	27150	28494	105	29809	779	20770	21407	23383	27881	28549	94	30039	797	28933	28418	25234	27520	28822	98	30099	792	29805	21898	25925	26753	29090	98	30891	779	26072	21619	25096	26737	29104	108	31482	826	25700	25857	27533	27609	28773	106
37.5	29572	819	25982	29920	29376	27717	29098	111	30333	790	22408	22124	23737	28476	29274	104	30742	774	29588	28436	25706	28090	29185	103	31118	838	30145	22363	26075	27268	29675	107	31592	821	26238	22617	25475	27370	29574	105	32237	819	26332	26436	27979	28301	29369	110
38	29339	819	28431	29476	28902	27421	28726	98	30348	796	22987	22097	23974	28354	28662	102	30263	820	29485	28432	25669	28031	28907	111	30461	919	29713	22756	26100	26736	29169	106	31272	816	26144	23160	25483	27401	29306	104	31805	840	26295	26187	28133	28270	28966	108
38.5	29297	815	31877	29685	29171	27552	28732	107	30709	824	23277	22100	24034	28599	28946	107	30660	839	29264	28566	25771	28200	28822	99	30912	1060	29596	22837	26240	26932	29399	103	31616	832	26126	23610	25696	27181	29393	108	32250	946	28223	26369	28157	28192	29011	100
39	28993	855	31853	28990	28474	26961	28120	100	29913	888	23433	22029	23825	27730	28454	97	30065	831	28665	28013	25430	27508	28361	113	30040	1097	28928	22684	25748	26465	28599	106	30966	940	25734	23747	25378	27050	28676	112	31619	1076	29518	26044	27709	27764	28366	111
39.5	28669	869	31339	28881	28203	26545	27963	103	30013	1059	24202	22548	23971	27705	28150	110	30014	977	28627	27864	25421	27341	28170	105	30357	1112	28533	23160	25910	26483	28522	109	31000	1070	26100	23903	25396	26890	28683	99	31359	1091	29961	25865	27556	27906	28339	100
40	29178	991	31364	29196	28551	26812	28251	94	30547	1114	24779	22951	24369	27932	28595	103	30312	1085	28728	27933	25561	27589	28254	105	30671	1115	28469	23423	26252	26641	28695	108	31266	1104	25961	24362	25684	27315	28852	103	31893	1132	30328	26034	27631	27989	28625	105
40.5	29145	1094	31085	28900	28591	26585	27981	105	30418	1114	24899	22857	24204	27782	28376	102	30378	1074	28511	27765	25609	27591	27941	96	30672	1160	28244	23423	26062	26512	28594	115	31290	1131	25935	24171	25539	27121	28617	103	31749	1123	29790	25957	27710	27796	28432	110
41	29933	1102	31329	29635	29590	27838	28809	105	31191	1112	25382	23328	24971	29122	28959	100	31477	1114	29286	28991	26202	28382	28859	96	31678	1173	28961	23968	26619	27237	29273	99	32277	1156	26468	24696	26318	27821	29361	102	32760	1166	30481	26572	28456	28493	29307	115
41.5	30153	1123	31308	29783	29995	28171	28870	96	31490	1162	25632	23542	25004	29087	29084	94	31765	1134	29274	29089	26451	28584	29220	104	31837	1160	29098	24133	26955	27678	29606	105	32741	1174	26768	24984	26263	27835	29824	101	33344	1129	30508	26987	28745	28556	29684	105
42	30095	1152	30791	29295	29569	27828	28402	105	31391	1151	25826	23623	24995	28892	28685	99	31678	1197	29213	29077	26313	28442	28636	105	31960	1149	28789	24317	26680	27479	29421	103	32505	1168	26468	24883	26256	27538	29575	113	33059	1173	30187	26669	28460	28182	29489	105
42.5	28831	1137	29586	28378	28473	26765	27498	101	30414	1171	25421	23172	24463	27812	28138	105	30351	1165	28023	27790	25662	27304	27950	94	30681	1172	27478	23797	26318	26418	28323	114	31340	1145	25966	24429	25668	27129	28535	113	31829	1177	29650	26012	27461	27771	28497	108
43	29370	1179	29679	28619	28850	27106	27914	105	30776	1190	25614	23536	24670	28113	28587	98	31064	1217	28087	28288	25986	27772	28360	100	31153	1198	27859	24149	26577	26884	28765	101	31706	1173	26360	24703	25744	27447	28899	105	32452	1202	29662	26214	27841	28065	28668	106
43.5	29950	1213	29963	29372	29611	27764	28670	103	31566	1221	26141	24118	25299	28948	29212	107	31817	1191	28690	28670	26339	28421	29023	111	32071	1244	28411	24555	27027	27664	29450	99	32419	1204	26695	25380	26509	27859	29765	110	32962	1244	30074	26740	28397	28741	29363	100
44	28683	1179	28314	27665	27814	26152	27106	105	29935	1226	25218	23234	24417	27350	27712	102	30122	1180	27252	27017	25249	26812	27445	95	30226	1226	26810	23772	25954	26071	27950	106	30765	1213	25965	24432	25338	26803	28020	111	31232	1224	29056	25506	27159	27555	27895	102
44.5	28976	1215	28645	28077	28341	26562	27528	110	30563	1226	25563	23529	24732	27730	28312	111	30539	1187	27275	27466	25595	27401	27975	95	30991	1211	27155	24082	26146	26588	28290	113	31510	1216	26346	24595	25738	27352	28527	101	31827	1234	29052	25704	27541	28032	28425	105
45	29262	1225	28662	28277	28364	26769	27703	107	31154	1235	25909	23741	25026	28191	28288	106	31139	1236	27823	27856	26016	27542	28143	102	31156	1218	27784	24327	26232	26756	28551	111	31951	1210	26569	24950	25979	27417	28681	103	32385	1243	29584	26313	27672	28356	28700	107
45.5	29241	1230	28334	27839	28243	26448	27548	102	30816	1244	25893	23639	24819	27843	28183	109	30770	1209	27497	27488	25663	27219	27799	103	31102	1224	27417	24228	26284	26438	28326	98	31619	1244	26573	24852	25918	27224	28529	105	32138	1238	29402	25790	27369	28017	28343	111
46	29190	1211	28129	27948	28313	26565	27503	111	30967	1239	25958	23510	24997	27867	28287	96	30969	1240	27339	27681	25561	27393	27944	103	31349	1226	27637	24375	26288	26657	28253	98	31849	1247	26431	24984	25820	27150	28541	110	32387	1259	29117	26043	27438	28063	28512	111
46.5	29112	1239	27955	27664	27960	26443	27484	116	30922	1249	25943	23506	24775	27543	28119	112	30556	1257	27077	27251	25672	27218	27643	107	31069	1252	27097	24239	26010	26399	27951	107	31612	1253	26284	24663	25672	27138	28383	116	32098	1256	29066	25548	27281	27853	28394	111
47	28939	1273	27826	27796	28000	26301	27484	107	30859	1253	26063	23804	25075	27788	28115	105	30636	1267	27112	27284	25615	27149	27839	103	31210	1288	27295	24531	26437	26435	28126	103	31846	1242	26573	24979	25954	27358	28334	106	31857	1283	29351	25774	27449	28143	28240	116
47.5	30248	1252	28818	28521	29069	27495	28392	104	31569	1281	26728	24280	25771	28854	29179	109	31938	1274	28174	28380	26459	28077	28526	107	32139	1310	28208	25151	26877	27442	29020	108	32733	1283	27202	25543	26561	27931	29321	102	33386	1290	29984	26567	28264	28641	29012	97
48	28896	1282	27566	27438	27775	26382	27224	110	30647	1283	25905	23457	24865	27644	27969	109	30642	1267	26891	27038	25585	26984	27553	107	30965	1245	27070	24469	25975	26217	28098	92	31444	1258	26485	24829	25761	27031	28316	104	31875	1277	29115	25806	27251	27735	28123	107
	mCherry signal
Time (h)	Col 1	Col 2	Col 3	Col 4	Col 5	Col 6	Col 7	Col 8	Col 9	Col 10	Col 11	Col 12	Col 13	Col 14	Col 15	Col 16	Col 17	Col 18	Col 19	Col 20	Col 21	Col 22	Col 23	Col 24	Col 25	Col 26	Col 27	Col 28	Col 29	Col 30	Col 31	Col 32	Col 33	Col 34	Col 35	Col 36	Col 37	Col 38	Col 39	Col 40	Col 41	Col 42	Col 43	Col 44	Col 45	Col 46	Col 47	Col 48
0.5	9	145	14	17	68	116	129	11	11	124	12	20	62	103	128	10	13	136	13	25	77	99	126	7	14	133	13	23	66	122	104	11	13	123	11	16	54	114	127	10	10	118	6	26	69	124	143	7
1	3	129	11	24	67	124	119	8	13	110	8	22	59	103	133	13	9	123	14	23	67	119	129	7	12	116	10	24	53	112	112	15	11	108	11	23	64	116	117	10	11	122	13	18	61	121	127	5
1.5	10	124	12	20	62	119	135	7	11	118	14	15	57	111	110	14	9	130	6	23	69	115	124	8	12	137	13	22	68	106	120	9	12	125	14	17	64	116	121	10	10	123	11	20	59	115	123	10
2	9	117	12	14	63	119	129	12	12	139	15	17	67	110	114	8	15	115	12	25	80	123	122	11	5	108	10	18	63	108	124	6	6	127	9	24	49	105	116	15	12	111	10	22	67	133	135	9
2.5	9	144	14	23	58	120	128	8	6	131	17	20	61	118	117	4	11	142	13	22	65	128	124	4	9	124	10	24	76	115	144	7	13	131	13	18	70	124	128	10	6	109	15	17	75	124	120	12
3	10	137	12	25	66	118	163	9	7	120	12	25	80	121	119	10	13	140	11	25	83	154	116	14	14	163	15	21	78	116	118	9	12	130	9	26	62	133	106	5	7	123	14	22	61	128	141	7
3.5	6	123	10	24	76	138	144	8	6	147	12	26	72	122	126	11	7	124	8	16	82	151	132	10	12	119	13	24	77	141	152	10	10	136	14	22	73	112	128	12	9	118	11	24	72	137	136	8
4	9	124	11	24	78	138	135	10	13	135	9	23	83	122	117	5	11	123	12	27	75	141	162	9	9	131	10	28	76	148	172	14	11	151	8	28	73	148	145	12	14	137	11	25	78	116	169	7
4.5	8	137	14	26	71	146	173	11	17	138	10	21	65	128	125	12	10	130	11	19	64	145	156	10	10	176	12	21	78	135	195	10	9	143	13	25	72	126	160	6	12	176	7	22	76	133	134	12
5	6	132	12	26	68	136	144	10	9	125	13	30	81	149	182	14	9	207	16	23	69	145	186	9	8	152	9	23	80	131	184	14	10	144	11	22	83	141	145	10	5	224	10	27	74	148	151	13
5.5	9	134	12	25	79	137	159	11	10	154	11	29	72	146	150	5	10	148	9	28	79	144	194	8	8	230	17	26	78	134	190	6	8	209	12	27	71	135	166	6	6	166	12	25	69	142	150	11
6	10	146	16	32	67	142	161	8	12	177	13	27	91	142	149	9	11	159	10	27	82	146	177	15	13	151	11	20	87	136	159	11	9	222	12	30	80	143	187	7	14	155	11	24	80	137	160	12
6.5	11	160	14	27	73	155	164	14	7	144	12	31	84	137	144	12	6	150	11	24	97	139	172	12	9	223	11	29	69	143	168	12	12	148	16	26	89	138	198	10	8	136	16	24	98	145	202	9
7	10	203	18	25	96	149	174	9	9	171	11	30	88	139	166	13	11	178	14	24	82	152	190	13	13	208	12	30	85	144	208	11	8	159	14	25	97	152	172	7	5	180	13	30	92	163	186	7
7.5	6	210	9	31	87	163	180	11	9	191	9	30	93	171	193	12	9	190	11	25	93	140	194	7	10	277	12	30	90	139	200	15	12	177	11	24	82	165	177	9	10	240	14	22	89	170	194	10
8	9	232	17	31	84	170	203	13	13	245	14	34	82	176	198	10	14	243	18	34	95	178	209	9	8	277	11	33	86	157	190	8	10	233	14	28	81	155	204	10	13	197	10	36	97	168	198	14
8.5	11	253	12	32	91	169	205	7	13	220	14	42	101	194	224	6	9	287	16	38	110	202	208	8	9	276	14	34	120	173	212	6	15	287	14	36	103	178	208	8	11	280	12	36	108	181	226	4
9	11	244	12	40	113	197	237	6	15	248	14	32	112	184	228	11	11	277	20	29	121	199	233	11	11	291	17	35	126	178	222	7	12	246	18	38	130	180	217	10	13	173	17	35	122	202	236	11
9.5	8	278	25	38	128	231	254	8	10	320	14	36	133	206	242	12	13	267	15	43	136	230	257	9	9	317	16	45	153	228	245	8	13	323	14	49	138	192	250	9	13	232	10	39	147	208	276	14
10	12	324	13	53	143	260	264	6	11	345	12	43	143	253	263	14	8	352	15	42	154	299	259	8	9	404	14	53	164	266	262	9	10	379	16	54	156	230	283	11	17	401	23	41	155	244	292	10
10.5	14	390	14	55	172	293	306	8	10	413	13	55	163	288	285	7	11	393	20	54	186	309	309	9	10	415	16	46	196	283	302	11	10	414	13	57	190	242	302	9	11	451	12	43	183	233	319	6
11	16	403	13	59	182	342	338	7	7	452	14	63	183	299	295	3	11	415	24	43	217	339	307	9	11	445	20	63	219	318	279	8	11	453	24	59	203	255	287	10	14	488	16	56	203	263	345	7
11.5	15	454	19	71	192	334	356	10	13	469	22	62	209	330	333	7	10	441	21	56	249	341	350	13	11	524	17	65	233	371	348	8	10	495	20	66	226	278	350	6	13	542	23	55	217	269	380	4
12	11	513	22	81	216	346	373	9	13	489	23	67	225	330	366	11	11	528	20	70	288	380	397	9	12	563	20	73	264	375	384	8	11	528	24	76	235	291	399	8	13	570	14	70	244	318	402	8
12.5	6	555	20	99	210	337	431	14	14	560	24	75	239	377	406	7	9	551	16	68	290	415	412	6	14	592	14	93	283	414	393	8	12	564	27	88	267	314	417	13	11	612	18	62	244	323	454	7
13	8	621	23	110	232	372	444	9	11	587	21	89	274	370	434	13	17	579	20	83	294	425	445	8	12	656	20	100	291	434	448	8	15	640	28	96	272	325	444	9	11	687	18	72	255	301	504	6
13.5	13	693	20	129	242	377	491	9	8	720	17	100	278	405	440	12	9	661	20	84	308	452	452	13	9	713	30	116	312	455	470	12	11	703	28	118	278	339	525	13	12	775	23	95	284	346	525	12
14	14	775	32	141	249	405	527	16	12	743	18	102	286	428	473	8	14	740	20	98	350	464	486	9	14	796	24	113	332	471	497	9	12	784	27	121	323	363	543	14	14	828	18	98	298	363	570	9
14.5	11	847	28	150	243	405	529	9	16	819	24	111	315	465	512	8	16	792	27	100	339	503	533	9	11	849	25	139	370	507	534	9	13	868	33	131	347	389	591	7	9	924	25	105	287	390	562	15
15	9	974	33	182	267	420	556	8	12	908	30	132	300	452	521	14	11	937	26	110	369	509	565	9	11	987	28	157	373	511	547	11	9	926	37	138	342	393	618	8	13	1100	24	108	308	406	610	11
15.5	7	1150	45	182	272	460	593	11	12	991	29	149	338	492	580	10	13	1027	25	127	386	554	573	14	15	1136	33	172	382	576	628	8	9	1055	48	156	380	446	688	9	15	1186	27	123	308	453	663	7
16	12	1234	48	202	287	455	658	8	13	1118	32	151	364	538	603	10	12	1172	36	133	428	620	625	14	10	1262	33	211	406	610	662	9	9	1214	41	194	410	483	691	8	9	1349	33	147	324	499	679	12
16.5	8	1397	56	222	308	503	675	8	15	1200	31	168	353	574	668	7	18	1270	38	154	428	627	668	7	12	1406	42	214	439	649	716	6	17	1319	57	205	433	528	744	8	13	1478	27	183	359	502	712	9
17	11	1562	59	242	336	529	732	12	18	1425	39	212	390	625	758	7	13	1438	42	169	468	692	741	13	11	1633	36	244	460	662	798	12	9	1512	59	212	478	556	818	8	13	1670	36	172	350	566	780	9
17.5	12	1737	78	257	359	578	762	12	13	1620	49	206	436	682	798	8	15	1666	40	193	510	709	831	12	8	1763	38	269	490	732	871	8	13	1700	61	246	511	602	932	10	11	1847	38	190	403	634	870	11
18	9	1919	83	281	396	627	846	11	13	1814	43	229	482	733	891	14	13	1819	49	213	569	759	826	12	11	1986	50	283	540	768	902	11	14	1948	73	265	547	655	934	12	10	2063	47	213	412	668	970	13
18.5	15	2159	96	276	413	660	886	13	8	2030	48	238	510	812	961	10	14	2072	52	221	609	879	895	11	11	2227	50	275	584	848	954	11	11	2138	75	282	646	732	1054	8	13	2372	49	245	413	732	1007	9
19	15	2464	99	276	477	744	978	11	13	2213	58	280	552	897	1075	8	13	2271	62	241	670	927	1008	10	8	2532	57	311	651	918	1080	9	14	2420	85	298	695	829	1127	13	18	2719	54	265	483	811	1152	10
19.5	11	2730	129	298	531	835	1068	12	10	2553	62	294	637	952	1191	11	13	2494	57	247	763	1000	1141	10	11	2785	68	344	698	1040	1202	6	13	2612	106	319	762	932	1252	9	10	3017	62	275	511	920	1205	11
20	18	3045	125	296	551	988	1116	10	12	2770	51	321	684	1063	1313	10	13	2808	79	269	808	1167	1231	8	13	3147	83	361	796	1132	1263	8	11	2956	107	333	837	997	1365	9	15	3385	70	274	570	1005	1342	10
20.5	15	3322	144	304	670	1163	1249	9	14	3018	68	326	788	1268	1459	9	9	3144	80	298	916	1271	1365	11	11	3467	82	382	877	1217	1425	8	9	3257	129	375	978	1154	1456	10	12	3653	87	308	596	1133	1447	9
21	13	3678	158	317	799	1194	1408	10	9	3362	83	354	903	1288	1576	15	9	3547	82	317	1040	1381	1461	9	11	3811	90	404	986	1427	1532	12	12	3539	133	380	1103	1353	1607	10	18	4014	83	338	705	1274	1625	11
21.5	13	3911	177	347	922	1295	1483	12	12	3825	90	364	1043	1486	1741	11	10	3915	102	334	1183	1560	1625	8	14	4324	109	430	1115	1622	1714	10	10	3945	150	417	1237	1421	1739	7	11	4417	102	334	783	1344	1793	14
22	13	4403	174	353	1019	1447	1625	9	12	4307	92	408	1221	1710	1930	9	13	4376	106	366	1265	1779	1825	9	10	4777	110	483	1244	1833	1865	12	10	4483	166	447	1485	1603	1973	7	19	4894	109	363	876	1534	1994	8
22.5	13	4933	201	380	1264	1647	1809	9	15	4889	120	456	1337	1942	2219	8	12	5096	147	398	1521	2022	2034	5	11	5359	128	511	1367	2057	2041	9	15	5075	189	491	1532	1876	2207	9	9	5422	111	385	1006	1847	2160	7
23	15	5473	202	394	1194	1843	1980	8	13	5279	124	484	1489	2112	2387	9	11	5596	146	420	1589	2140	2277	10	12	5847	145	555	1520	2217	2277	6	9	5549	202	549	1735	2142	2369	13	10	5781	128	468	1117	2072	2391	11
23.5	16	5874	206	420	1375	1982	2122	14	12	5623	147	543	1624	2298	2529	12	13	5957	146	493	1874	2272	2447	10	11	6014	152	635	1702	2377	2431	14	12	5785	213	600	2008	2285	2510	10	12	6123	141	487	1223	2349	2469	14
24	11	6220	217	435	1584	2149	2322	13	17	5996	165	602	1902	2467	2715	6	12	6299	167	604	2106	2397	2585	9	15	6449	163	682	2019	2478	2575	14	11	6212	249	666	2240	2510	2588	10	13	6541	159	568	1446	2457	2628	16
24.5	15	6574	220	496	1856	2282	2547	15	15	6300	159	700	2255	2586	2761	11	13	6650	172	683	2415	2557	2742	8	12	6827	185	826	2285	2591	2732	9	10	6684	267	756	2473	2578	2771	12	12	6982	173	654	1691	2659	2773	10
25	15	7086	229	532	2002	2383	2671	8	12	6783	198	754	2453	2724	2902	12	13	7085	204	814	2659	2669	2855	9	14	7180	202	939	2480	2697	2863	9	15	7064	275	835	2613	2720	2842	9	11	7425	172	778	2003	2784	2886	13
25.5	15	7387	238	573	2150	2479	2766	10	8	7170	212	884	2597	2785	2961	13	8	7507	194	935	2792	2706	2979	4	16	7685	210	1066	2607	2795	2947	9	14	7355	287	953	2707	2844	2949	9	15	7781	192	903	2205	2888	2965	9
26	17	7682	226	631	2290	2548	2886	10	11	7474	240	1015	2688	2933	3063	8	17	7828	240	1095	2867	2831	3039	9	17	7966	228	1134	2767	2869	2967	5	8	7582	312	1041	2783	2904	3078	9	12	8152	221	1006	2346	3066	3095	8
26.5	15	7929	244	692	2350	2638	2959	9	14	7803	251	1244	2731	2927	3189	8	15	8158	252	1134	2945	2908	3116	6	16	8018	238	1301	2800	2922	3044	8	10	7968	314	1213	2843	2961	3107	12	10	8475	232	1154	2519	3067	3159	9
27	16	8126	246	776	2423	2686	3030	12	14	8078	263	1406	2765	3024	3233	10	18	8270	274	1283	3032	3007	3171	15	13	8431	287	1496	2888	3052	3182	12	15	8195	311	1334	2929	3004	3226	12	11	8902	262	1303	2627	3149	3224	11
27.5	18	8333	251	828	2547	2796	3152	16	15	8461	296	1536	2850	3189	3274	13	14	8582	283	1336	3062	3050	3277	9	15	8615	275	1569	2922	3100	3190	14	13	8640	343	1483	3014	3191	3243	9	15	9236	255	1364	2697	3242	3358	14
28	9	8662	262	908	2591	2907	3172	14	12	8845	322	1633	2893	3199	3355	8	11	8953	296	1447	3197	3148	3307	18	13	8906	294	1751	3032	3243	3328	8	11	8807	365	1654	3066	3229	3264	7	15	9600	276	1328	2731	3284	3360	15
28.5	12	9128	267	1024	2720	2983	3339	11	14	9311	359	1699	2890	3336	3463	9	12	9476	320	1491	3208	3268	3400	9	13	9351	316	1915	3097	3244	3362	10	16	9274	372	1849	3192	3366	3333	8	12	9899	299	1580	2919	3420	3431	9
29	15	9325	275	1225	2804	3086	3359	4	11	9606	390	1937	2997	3334	3459	10	13	9667	346	1746	3364	3322	3474	10	11	9598	363	2314	3157	3354	3422	10	20	9488	423	1931	3291	3433	3543	11	14	10066	316	1926	3042	3508	3521	10
29.5	12	9508	306	1383	2874	3126	3519	12	13	9726	417	2285	3047	3500	3606	8	16	9836	377	2095	3373	3430	3614	8	12	9865	378	2555	3281	3444	3446	9	9	9768	451	2275	3334	3526	3540	9	11	10447	337	2257	3069	3581	3599	8
30	13	9993	359	1409	2995	3280	3581	12	10	10051	474	2531	3177	3646	3671	10	9	10257	432	2285	3481	3505	3628	10	9	10306	482	2739	3419	3553	3506	12	18	10093	543	2563	3367	3545	3654	14	10	10833	388	2448	3205	3665	3790	8
30.5	14	10308	368	1532	3084	3399	3667	10	14	10599	510	2728	3278	3714	3770	6	11	10696	473	2569	3588	3597	3717	15	10	10776	589	2938	3446	3619	3670	10	12	10197	634	2756	3457	3672	3718	9	8	11321	407	2573	3346	3727	3753	12
31	13	10466	422	1792	3164	3428	3706	9	11	10643	603	2814	3385	3669	3800	10	11	10779	497	2730	3578	3667	3769	8	15	10947	797	3098	3470	3687	3729	7	13	10637	800	2931	3512	3743	3729	12	14	11413	426	2753	3378	3835	3847	6
31.5	14	10770	457	2122	3283	3528	3860	13	13	11095	689	2985	3500	3736	3894	11	12	11062	557	2894	3736	3709	3894	13	8	11098	861	3147	3552	3698	3756	15	13	10875	870	3056	3542	3794	3762	7	15	11749	501	2890	3426	3853	3996	15
32	13	10847	551	2517	3302	3605	3892	12	16	11353	792	3110	3601	3780	3848	9	11	11361	628	2902	3798	3825	3932	12	12	11327	930	3222	3599	3683	3839	8	11	11096	891	3107	3654	3814	3933	7	12	11799	552	2982	3459	4004	3959	14
32.5	15	11218	582	2571	3537	3691	3974	10	17	11632	899	3202	3677	3946	4004	9	14	11781	701	3006	3700	3855	3951	8	18	11679	1031	3281	3658	3809	3880	11	18	11516	1020	3157	3650	3917	3971	11	13	12238	577	3059	3578	4028	4055	10
33	12	11389	603	2811	3540	3736	3978	5	13	11762	934	3297	3743	3885	3964	6	14	11873	804	3162	3847	3903	3918	7	13	11914	1118	3402	3729	3882	3865	11	10	11470	1141	3235	3640	3945	3943	8	8	12456	651	3069	3671	4008	4043	7
33.5	18	11557	767	2999	3633	3768	4133	8	16	12125	1136	3397	3798	4005	4038	7	15	12040	1039	3307	3929	3926	4141	9	16	12164	1190	3499	3733	3888	3963	10	14	11983	1080	3364	3710	4017	4052	10	11	12662	715	3260	3679	4056	4177	11
34	12	11825	857	3100	3667	3903	4154	4	13	12514	1270	3564	3857	4052	4113	13	17	12263	1188	3392	3912	3999	4145	10	15	12602	1292	3651	3850	3940	3954	8	12	11993	1202	3453	3807	4020	4100	13	11	12945	829	3378	3752	4106	4119	10
34.5	15	11776	970	3170	3778	3993	4225	10	13	12629	1404	3716	3954	4087	4128	7	11	12641	1327	3449	4054	4035	4225	10	10	12616	1397	3759	3819	3924	4053	10	14	12254	1369	3539	3878	4114	4087	7	15	13025	938	3534	3817	4175	4182	9
35	11	11973	1163	3244	3731	3972	4158	11	9	12831	1575	3767	3919	4051	4108	9	14	12677	1464	3533	3940	3981	4183	9	19	12731	1567	3790	3924	3952	4067	5	11	12398	1568	3636	3894	4054	4193	11	15	13105	1022	3544	3778	4173	4143	9
35.5	14	12555	1296	3366	3936	4082	4326	11	10	13403	1721	3933	4001	4202	4241	13	13	13348	1662	3723	4057	4140	4257	9	11	13296	1721	3929	4004	4103	4138	10	9	13000	1660	3834	3962	4204	4119	9	14	13718	1041	3677	4022	4302	4351	11
36	14	12682	1503	3517	3969	4215	4380	11	16	13703	1908	3898	4106	4231	4262	7	9	13419	1832	3839	4111	4234	4304	10	12	13555	1873	4075	4026	4162	4194	11	12	13239	1866	3898	4024	4244	4322	6	14	14105	1175	3843	3976	4319	4409	9
36.5	11	12970	1629	3511	4041	4240	4408	7	14	13830	2157	3992	4159	4270	4351	11	16	13598	1759	3934	4206	4244	4364	11	13	13817	1784	4069	4184	4119	4159	9	14	13773	1713	4079	4041	4301	4243	8	11	14208	1269	3866	4039	4391	4390	11
37	14	12881	1809	3569	4082	4254	4474	11	15	13704	2035	4077	4112	4283	4239	9	15	13622	1691	3962	4147	4277	4320	7	12	13910	1806	4134	4045	4139	4241	8	14	13626	1972	4191	4117	4231	4349	12	16	14102	1361	3943	4049	4405	4378	10
37.5	10	13217	1995	3720	4123	4378	4522	10	18	14372	1990	4232	4167	4324	4362	16	13	14220	2009	4159	4177	4290	4415	5	16	14479	2170	4241	4163	4315	4305	9	14	14140	2364	4304	4116	4337	4444	10	15	14635	1495	4042	4174	4495	4491	8
38	14	13524	2073	3772	4163	4381	4519	7	12	14510	2444	4317	4313	4394	4424	11	8	14100	2391	4196	4348	4404	4488	12	15	14552	2465	4341	4200	4365	4408	10	14	14397	2725	4527	4197	4294	4434	9	16	14706	1620	4100	4268	4521	4528	9
38.5	11	13772	1644	3890	4243	4462	4605	9	15	14929	2802	4420	4203	4385	4447	9	18	14486	2561	4362	4295	4417	4508	12	13	14427	2751	4516	4200	4280	4312	10	15	14691	2969	4469	4234	4437	4467	13	10	15221	1806	4166	4309	4515	4636	7
39	9	13712	1916	3947	4236	4480	4533	12	12	14684	3013	4476	4310	4453	4530	10	14	14537	2757	4423	4256	4347	4442	13	14	14699	2836	4462	4330	4333	4406	7	17	14778	3168	4609	4294	4395	4439	5	14	14687	1900	4210	4202	4497	4580	12
39.5	13	13840	2144	4095	4329	4611	4613	8	13	14641	3244	4441	4269	4432	4510	5	13	14542	2899	4460	4240	4414	4516	9	12	15102	2995	4457	4351	4422	4389	7	18	14580	3292	4747	4372	4437	4516	16	7	15017	2276	4313	4327	4652	4633	8
40	11	13978	2428	4173	4406	4627	4698	10	13	15233	3448	4639	4469	4521	4623	9	16	14641	3035	4584	4413	4528	4558	13	16	15983	3146	4629	4411	4428	4410	13	12	15296	3443	4758	4402	4578	4546	9	12	15691	2632	4435	4371	4602	4663	8
40.5	12	13589	2595	4296	4454	4616	4803	8	11	15745	3525	4607	4342	4448	4554	8	14	15130	3132	4649	4488	4544	4532	12	10	16453	3149	4616	4372	4443	4468	3	15	15831	3457	4845	4416	4591	4583	10	12	16007	2950	4450	4377	4599	4654	10
41	18	14613	2738	4389	4642	4804	4835	7	18	16835	3699	4743	4481	4685	4673	9	13	16287	3230	4874	4474	4720	4750	9	12	17233	3335	4722	4509	4558	4548	9	14	16952	3663	4886	4467	4567	4543	12	12	16981	3218	4588	4539	4714	4734	13
41.5	13	15269	2883	4471	4710	4867	4983	13	10	17514	3853	4843	4527	4741	4725	9	15	17077	3396	5046	4656	4743	4783	10	11	17812	3454	4877	4569	4595	4598	7	15	17592	3847	4956	4512	4670	4764	13	8	17520	3399	4763	4660	4742	4778	11
42	13	15825	3000	4575	4721	4847	4848	10	16	18064	3945	4856	4592	4757	4646	11	10	17386	3533	5014	4676	4780	4714	10	11	18027	3560	4858	4500	4643	4612	15	18	17952	3883	4921	4521	4657	4736	9	18	17768	3536	4705	4640	4875	4816	10
42.5	15	15477	3070	4565	4638	4723	4903	6	13	17616	3993	4875	4550	4687	4627	11	10	16834	3535	4990	4529	4686	4736	12	12	17274	3631	4817	4492	4571	4583	13	14	17641	3937	4932	4493	4592	4643	12	11	17194	3600	4680	4498	4719	4744	10
43	14	16007	3139	4650	4733	4901	4889	11	19	18127	4129	4891	4575	4760	4692	11	15	17189	3702	5160	4690	4724	4758	11	11	17791	3820	4832	4585	4634	4682	14	17	17890	4028	5083	4517	4660	4764	12	14	17513	3737	4794	4636	4756	4893	10
43.5	18	16548	3260	4829	4896	4992	5001	6	12	18647	4236	5028	4717	4903	4780	13	12	17893	3893	5251	4678	4974	4939	9	12	18349	3995	5011	4665	4817	4718	9	11	18526	4132	5174	4669	4850	4791	6	14	18234	3888	4935	4794	4972	4938	12
44	16	15764	3399	4652	4681	4904	4914	5	18	17920	4248	4913	4607	4808	4756	9	15	16878	3858	5106	4626	4744	4747	6	13	17399	3926	4827	4661	4663	4630	11	14	17770	4206	5066	4574	4605	4763	9	17	17474	3955	4687	4542	4787	4880	10
44.5	13	16192	3421	4789	4793	4894	5007	10	10	18141	4337	4949	4502	4811	4750	8	9	17318	3897	5264	4663	4745	4786	11	6	17783	4089	4954	4620	4704	4682	8	19	18115	4261	5118	4693	4739	4746	8	12	17826	4045	4917	4594	4891	4943	12
45	13	16515	3628	5007	4913	5086	5005	12	16	18599	4442	5079	4676	4852	4837	10	13	17730	4172	5417	4701	4857	4828	12	13	18224	4278	5122	4682	4762	4783	12	16	18498	4433	5192	4760	4813	4880	12	14	17959	4330	5018	4749	4940	5070	9
45.5	14	16396	3752	4942	4848	5079	5050	13	18	18606	4524	5123	4760	4844	4811	8	11	17796	4227	5484	4785	4874	4853	7	19	18019	4390	5056	4713	4715	4799	16	15	18465	4464	5246	4791	4787	4936	8	17	18129	4399	4982	4791	4884	5065	5
46	15	16626	3864	5031	4923	5038	5061	11	7	18820	4660	5158	4676	4961	4867	7	16	17952	4316	5471	4770	4989	4950	14	15	18297	4496	5026	4719	4749	4800	10	17	18723	4554	5274	4700	4796	4900	13	20	18227	4511	4999	4773	4901	4984	11
46.5	15	16771	3994	5021	4940	5053	5060	14	13	18698	4734	5080	4736	4950	4916	10	12	17896	4298	5512	4721	4900	4952	10	16	18306	4515	5103	4742	4782	4677	6	15	18581	4575	5277	4818	4775	4821	7	13	18226	4555	5117	4852	4949	5052	9
47	18	16814	4097	5141	4988	5158	5250	13	14	19103	4869	5230	4837	4897	4823	11	12	18054	4525	5558	4754	5066	4928	8	13	18422	4691	5215	4768	4821	4846	9	14	18794	4730	5412	4852	4880	4988	8	16	18386	4716	5178	4864	5124	5007	9
47.5	17	17574	4334	5233	5129	5292	5249	14	11	19657	5140	5285	4879	5095	4996	9	11	18813	4784	5846	4912	5188	5113	11	17	19101	4964	5301	4927	4975	4928	7	12	19614	4954	5427	4991	4903	5117	7	9	19206	5013	5296	4988	5084	5157	9
48	14	16812	4429	5173	4977	5145	5130	11	17	19290	5047	5219	4821	4983	4897	12	13	18124	4693	5628	4765	4993	4962	13	14	18581	4874	5185	4803	4899	4834	8	11	18919	4841	5374	4822	4852	4981	7	11	18479	4816	5143	4791	5064	5047	9
	OD signal
Time (h)	Col 1	Col 2	Col 3	Col 4	Col 5	Col 6	Col 7	Col 8	Col 9	Col 10	Col 11	Col 12	Col 13	Col 14	Col 15	Col 16	Col 17	Col 18	Col 19	Col 20	Col 21	Col 22	Col 23	Col 24	Col 25	Col 26	Col 27	Col 28	Col 29	Col 30	Col 31	Col 32	Col 33	Col 34	Col 35	Col 36	Col 37	Col 38	Col 39	Col 40	Col 41	Col 42	Col 43	Col 44	Col 45	Col 46	Col 47	Col 48
0.5	0.089	0.102	0.094	0.093	0.101	0.102	0.102	0.082	0.094	0.102	0.09	0.091	0.096	0.1	0.1	0.081	0.09	0.102	0.091	0.091	0.098	0.099	0.101	0.082	0.089	0.101	0.092	0.091	0.099	0.1	0.101	0.082	0.091	0.1	0.088	0.093	0.096	0.1	0.101	0.083	0.087	0.099	0.092	0.092	0.096	0.1	0.1	0.082
1	0.089	0.102	0.093	0.093	0.098	0.101	0.101	0.082	0.095	0.101	0.091	0.091	0.096	0.099	0.099	0.081	0.09	0.101	0.091	0.092	0.098	0.099	0.1	0.082	0.089	0.101	0.093	0.09	0.098	0.098	0.1	0.082	0.091	0.1	0.089	0.094	0.095	0.099	0.1	0.083	0.087	0.098	0.093	0.091	0.096	0.1	0.101	0.082
1.5	0.09	0.101	0.094	0.094	0.098	0.101	0.101	0.082	0.096	0.101	0.091	0.092	0.096	0.099	0.099	0.081	0.091	0.101	0.091	0.092	0.098	0.098	0.1	0.082	0.089	0.1	0.095	0.091	0.098	0.098	0.1	0.082	0.091	0.099	0.089	0.095	0.096	0.099	0.1	0.083	0.088	0.098	0.094	0.092	0.096	0.099	0.099	0.082
2	0.092	0.101	0.096	0.098	0.101	0.101	0.101	0.082	0.098	0.101	0.093	0.093	0.097	0.099	0.099	0.081	0.093	0.101	0.093	0.093	0.101	0.098	0.099	0.082	0.09	0.1	0.096	0.092	0.099	0.098	0.099	0.082	0.093	0.099	0.09	0.098	0.096	0.1	0.1	0.083	0.09	0.097	0.096	0.093	0.097	0.101	0.099	0.082
2.5	0.099	0.101	0.107	0.1	0.101	0.101	0.1	0.082	0.104	0.101	0.098	0.098	0.101	0.099	0.098	0.081	0.098	0.101	0.097	0.096	0.102	0.099	0.099	0.082	0.097	0.1	0.095	0.096	0.101	0.102	0.099	0.082	0.097	0.099	0.093	0.101	0.098	0.098	0.099	0.083	0.096	0.097	0.106	0.095	0.099	0.1	0.106	0.082
3	0.105	0.1	0.119	0.105	0.107	0.103	0.101	0.082	0.115	0.101	0.107	0.104	0.106	0.099	0.099	0.081	0.108	0.101	0.105	0.101	0.109	0.099	0.099	0.082	0.103	0.1	0.104	0.105	0.114	0.102	0.1	0.082	0.106	0.099	0.101	0.108	0.1	0.099	0.103	0.083	0.097	0.097	0.115	0.102	0.103	0.101	0.101	0.082
3.5	0.12	0.101	0.123	0.132	0.107	0.109	0.101	0.082	0.126	0.101	0.125	0.115	0.108	0.101	0.099	0.081	0.115	0.101	0.121	0.114	0.115	0.111	0.099	0.082	0.122	0.1	0.111	0.116	0.113	0.1	0.1	0.082	0.118	0.099	0.11	0.118	0.11	0.101	0.099	0.083	0.115	0.097	0.135	0.108	0.11	0.103	0.11	0.082
4	0.146	0.101	0.172	0.144	0.12	0.115	0.108	0.082	0.138	0.101	0.134	0.133	0.118	0.107	0.101	0.081	0.136	0.101	0.137	0.132	0.115	0.102	0.1	0.082	0.135	0.1	0.135	0.127	0.121	0.106	0.108	0.082	0.13	0.1	0.134	0.136	0.117	0.104	0.101	0.083	0.132	0.097	0.17	0.121	0.123	0.105	0.109	0.082
4.5	0.17	0.101	0.188	0.17	0.131	0.117	0.102	0.082	0.17	0.101	0.163	0.157	0.135	0.107	0.108	0.081	0.163	0.101	0.165	0.147	0.13	0.107	0.108	0.082	0.16	0.101	0.157	0.149	0.13	0.104	0.111	0.082	0.167	0.1	0.157	0.155	0.127	0.107	0.106	0.083	0.16	0.097	0.182	0.15	0.132	0.109	0.108	0.082
5	0.205	0.101	0.228	0.202	0.167	0.113	0.104	0.082	0.21	0.102	0.201	0.197	0.168	0.118	0.111	0.081	0.209	0.107	0.205	0.184	0.151	0.119	0.113	0.082	0.201	0.103	0.204	0.19	0.152	0.111	0.109	0.082	0.203	0.108	0.209	0.197	0.146	0.112	0.103	0.083	0.201	0.099	0.218	0.196	0.167	0.123	0.102	0.082
5.5	0.262	0.102	0.268	0.249	0.265	0.128	0.114	0.082	0.252	0.102	0.247	0.241	0.204	0.126	0.116	0.081	0.271	0.102	0.259	0.238	0.2	0.124	0.107	0.082	0.259	0.102	0.256	0.244	0.191	0.13	0.115	0.082	0.276	0.109	0.259	0.243	0.198	0.118	0.111	0.083	0.253	0.099	0.256	0.252	0.202	0.126	0.115	0.082
6	0.342	0.103	0.319	0.303	0.248	0.141	0.108	0.082	0.319	0.103	0.313	0.32	0.241	0.134	0.107	0.081	0.351	0.105	0.342	0.33	0.25	0.134	0.112	0.082	0.333	0.103	0.342	0.322	0.246	0.135	0.108	0.082	0.365	0.102	0.343	0.321	0.247	0.139	0.111	0.083	0.351	0.105	0.306	0.332	0.244	0.14	0.107	0.082
6.5	0.44	0.108	0.427	0.417	0.337	0.172	0.114	0.082	0.404	0.104	0.396	0.392	0.286	0.151	0.111	0.081	0.455	0.105	0.44	0.432	0.331	0.155	0.112	0.082	0.426	0.105	0.443	0.412	0.328	0.155	0.118	0.082	0.474	0.103	0.427	0.407	0.349	0.165	0.112	0.083	0.442	0.1	0.354	0.422	0.296	0.179	0.124	0.082
7	0.561	0.106	0.554	0.532	0.458	0.205	0.124	0.082	0.49	0.106	0.501	0.524	0.371	0.185	0.118	0.081	0.575	0.106	0.529	0.542	0.434	0.183	0.124	0.082	0.53	0.113	0.529	0.527	0.431	0.179	0.122	0.082	0.576	0.104	0.545	0.501	0.446	0.197	0.129	0.083	0.536	0.101	0.43	0.527	0.372	0.206	0.123	0.082
7.5	0.661	0.109	0.69	0.667	0.617	0.257	0.137	0.082	0.58	0.108	0.623	0.651	0.475	0.236	0.136	0.081	0.612	0.11	0.624	0.605	0.567	0.247	0.138	0.082	0.602	0.11	0.597	0.579	0.583	0.234	0.135	0.082	0.642	0.111	0.621	0.617	0.561	0.237	0.128	0.083	0.596	0.104	0.583	0.584	0.539	0.249	0.124	0.082
8	0.729	0.114	0.843	0.846	0.702	0.349	0.149	0.082	0.592	0.117	0.646	0.652	0.655	0.325	0.146	0.081	0.613	0.112	0.616	0.597	0.627	0.355	0.144	0.082	0.588	0.12	0.603	0.584	0.641	0.343	0.145	0.082	0.639	0.114	0.617	0.614	0.597	0.305	0.144	0.083	0.604	0.104	0.749	0.577	0.769	0.322	0.141	0.082
8.5	0.699	0.118	0.957	0.91	0.683	0.488	0.158	0.082	0.578	0.114	0.604	0.585	0.635	0.461	0.157	0.081	0.606	0.12	0.627	0.572	0.627	0.538	0.163	0.082	0.606	0.122	0.591	0.563	0.637	0.527	0.159	0.082	0.628	0.12	0.581	0.599	0.58	0.452	0.167	0.083	0.596	0.117	0.953	0.54	0.779	0.508	0.167	0.082
9	0.698	0.116	0.937	0.878	0.676	0.708	0.192	0.082	0.567	0.121	0.562	0.548	0.597	0.688	0.193	0.081	0.553	0.124	0.578	0.544	0.598	0.745	0.2	0.082	0.563	0.126	0.557	0.527	0.622	0.702	0.211	0.082	0.616	0.123	0.546	0.581	0.566	0.711	0.2	0.083	0.584	0.109	0.911	0.524	0.748	0.743	0.229	0.082
9.5	0.671	0.118	0.867	0.831	0.657	0.855	0.256	0.082	0.543	0.121	0.551	0.543	0.578	0.762	0.267	0.081	0.573	0.121	0.545	0.528	0.592	0.855	0.277	0.082	0.553	0.131	0.533	0.553	0.619	0.792	0.294	0.082	0.601	0.127	0.599	0.585	0.564	0.923	0.351	0.083	0.552	0.122	0.73	0.53	0.707	0.964	0.398	0.082
10	0.618	0.131	0.842	0.805	0.653	0.923	0.41	0.082	0.544	0.136	0.54	0.548	0.574	0.814	0.4	0.081	0.537	0.132	0.541	0.523	0.596	0.888	0.447	0.082	0.543	0.132	0.562	0.544	0.629	0.813	0.479	0.082	0.599	0.131	0.668	0.589	0.568	0.966	0.544	0.083	0.544	0.132	0.699	0.532	0.71	1	0.566	0.082
10.5	0.632	0.139	0.851	0.814	0.677	0.931	0.61	0.082	0.538	0.137	0.539	0.542	0.581	0.813	0.628	0.081	0.538	0.135	0.536	0.515	0.642	0.874	0.662	0.082	0.532	0.137	0.557	0.539	0.652	0.807	0.63	0.082	0.579	0.136	0.638	0.58	0.628	0.914	0.707	0.083	0.537	0.14	0.695	0.529	0.755	0.942	0.712	0.082
11	0.628	0.143	0.842	0.853	0.748	0.938	0.816	0.082	0.522	0.142	0.544	0.541	0.568	0.81	0.841	0.081	0.544	0.143	0.529	0.509	0.675	0.876	0.887	0.082	0.53	0.145	0.551	0.562	0.658	0.802	0.809	0.082	0.563	0.141	0.616	0.575	0.655	0.838	0.876	0.083	0.533	0.147	0.68	0.528	0.761	0.839	0.898	0.082
11.5	0.61	0.148	0.871	0.862	0.807	0.953	0.966	0.082	0.523	0.148	0.531	0.541	0.627	0.824	0.948	0.081	0.55	0.145	0.539	0.514	0.682	0.895	0.97	0.082	0.539	0.15	0.549	0.561	0.685	0.81	0.907	0.082	0.562	0.15	0.605	0.574	0.688	0.834	0.928	0.083	0.535	0.151	0.706	0.527	0.764	0.843	0.992	0.082
12	0.62	0.159	0.897	0.901	0.839	0.962	1.031	0.082	0.527	0.152	0.528	0.538	0.66	0.833	0.995	0.081	0.539	0.156	0.533	0.531	0.69	0.926	1.002	0.082	0.528	0.159	0.543	0.556	0.688	0.844	0.958	0.082	0.558	0.156	0.592	0.568	0.709	0.797	0.941	0.083	0.525	0.159	0.734	0.526	0.766	0.858	1.022	0.082
12.5	0.622	0.168	0.899	0.946	0.867	0.975	1.064	0.082	0.533	0.163	0.526	0.535	0.656	0.832	0.996	0.081	0.528	0.162	0.533	0.575	0.686	0.95	1.003	0.082	0.523	0.168	0.536	0.55	0.685	0.859	0.95	0.082	0.552	0.169	0.585	0.561	0.705	0.762	0.946	0.083	0.517	0.167	0.733	0.525	0.766	0.852	1.01	0.082
13	0.656	0.178	0.92	0.966	0.89	0.977	1.058	0.082	0.53	0.172	0.524	0.533	0.657	0.836	0.971	0.081	0.525	0.171	0.528	0.656	0.69	0.952	1.001	0.082	0.522	0.177	0.532	0.548	0.682	0.877	0.971	0.082	0.538	0.179	0.58	0.561	0.71	0.753	0.966	0.083	0.513	0.175	0.747	0.554	0.785	0.864	1.018	0.082
13.5	0.676	0.19	0.923	0.97	0.92	0.986	1.074	0.082	0.517	0.183	0.519	0.533	0.647	0.838	0.962	0.081	0.521	0.182	0.524	0.711	0.685	0.959	1.012	0.082	0.519	0.188	0.529	0.547	0.676	0.894	0.98	0.082	0.535	0.191	0.575	0.558	0.706	0.75	0.974	0.083	0.519	0.187	0.748	0.592	0.805	0.865	1.021	0.082
14	0.742	0.205	0.923	0.965	0.928	0.982	1.089	0.082	0.514	0.195	0.517	0.538	0.637	0.854	0.983	0.081	0.519	0.195	0.523	0.763	0.688	0.958	1.018	0.082	0.515	0.201	0.525	0.554	0.673	0.905	0.988	0.082	0.552	0.204	0.57	0.558	0.711	0.761	0.98	0.083	0.539	0.199	0.752	0.621	0.819	0.865	1.02	0.082
14.5	0.788	0.222	0.912	0.956	0.928	0.972	1.087	0.082	0.513	0.208	0.516	0.538	0.623	0.863	0.98	0.081	0.527	0.208	0.522	0.782	0.675	0.952	1.008	0.082	0.515	0.215	0.524	0.556	0.678	0.904	0.98	0.082	0.576	0.218	0.565	0.553	0.715	0.765	0.98	0.083	0.58	0.213	0.753	0.633	0.826	0.862	1.015	0.082
15	0.809	0.247	0.917	0.956	0.944	0.973	1.086	0.082	0.508	0.224	0.515	0.533	0.607	0.871	0.974	0.081	0.537	0.226	0.52	0.809	0.662	0.956	1.006	0.082	0.516	0.234	0.526	0.552	0.67	0.911	0.983	0.082	0.603	0.237	0.563	0.552	0.712	0.768	0.99	0.083	0.602	0.232	0.746	0.643	0.838	0.863	1.011	0.082
15.5	0.826	0.274	0.908	0.951	0.943	0.968	1.075	0.082	0.507	0.239	0.516	0.531	0.567	0.87	0.959	0.081	0.571	0.247	0.53	0.824	0.65	0.951	0.995	0.082	0.54	0.252	0.55	0.554	0.67	0.906	0.98	0.082	0.646	0.256	0.561	0.553	0.707	0.765	0.988	0.083	0.663	0.25	0.742	0.65	0.834	0.859	1.006	0.082
16	0.831	0.301	0.909	0.947	0.951	0.966	1.075	0.082	0.505	0.259	0.515	0.53	0.548	0.879	0.96	0.081	0.6	0.271	0.544	0.844	0.646	0.951	0.997	0.082	0.562	0.278	0.582	0.555	0.672	0.909	0.982	0.082	0.675	0.28	0.562	0.549	0.712	0.775	0.991	0.083	0.69	0.277	0.741	0.657	0.847	0.868	1.003	0.082
16.5	0.833	0.327	0.916	0.942	0.965	0.979	1.082	0.082	0.505	0.275	0.512	0.526	0.544	0.885	0.958	0.081	0.617	0.297	0.544	0.866	0.631	0.961	1.004	0.082	0.58	0.302	0.593	0.542	0.659	0.917	0.995	0.082	0.684	0.302	0.557	0.547	0.694	0.762	1.003	0.083	0.715	0.3	0.707	0.648	0.85	0.868	1.007	0.082
17	0.836	0.353	0.913	0.934	0.96	0.976	1.077	0.082	0.51	0.308	0.512	0.526	0.546	0.892	0.957	0.081	0.655	0.329	0.566	0.878	0.63	0.96	0.999	0.082	0.612	0.333	0.626	0.54	0.668	0.921	0.998	0.082	0.724	0.334	0.557	0.548	0.695	0.766	1.006	0.083	0.737	0.336	0.707	0.656	0.867	0.875	1.005	0.082
17.5	0.833	0.382	0.9	0.928	0.953	0.968	1.069	0.082	0.534	0.35	0.516	0.529	0.548	0.894	0.956	0.081	0.696	0.36	0.594	0.875	0.635	0.955	0.998	0.082	0.652	0.365	0.65	0.545	0.674	0.919	0.996	0.082	0.76	0.381	0.565	0.55	0.697	0.771	1.004	0.083	0.766	0.369	0.722	0.668	0.861	0.882	0.999	0.082
18	0.838	0.41	0.904	0.931	0.959	0.977	1.074	0.082	0.559	0.388	0.514	0.529	0.551	0.904	0.962	0.081	0.729	0.395	0.61	0.881	0.637	0.964	1.005	0.082	0.681	0.406	0.667	0.54	0.683	0.929	1.005	0.082	0.786	0.421	0.565	0.55	0.697	0.779	1.014	0.083	0.783	0.411	0.714	0.677	0.863	0.895	1.007	0.082
18.5	0.838	0.445	0.906	0.937	0.953	0.975	1.074	0.082	0.588	0.423	0.515	0.53	0.556	0.913	0.97	0.081	0.758	0.428	0.637	0.88	0.641	0.963	1.01	0.082	0.709	0.443	0.693	0.542	0.698	0.934	1.008	0.082	0.804	0.458	0.577	0.553	0.711	0.799	1.014	0.083	0.794	0.45	0.719	0.696	0.871	0.915	1.009	0.082
19	0.846	0.497	0.915	0.949	0.97	0.993	1.085	0.082	0.604	0.462	0.514	0.53	0.56	0.932	0.981	0.081	0.784	0.458	0.662	0.888	0.645	0.979	1.023	0.082	0.739	0.487	0.708	0.541	0.71	0.954	1.023	0.082	0.824	0.505	0.589	0.554	0.719	0.811	1.031	0.083	0.815	0.497	0.712	0.702	0.887	0.935	1.021	0.082
19.5	0.841	0.547	0.902	0.956	0.969	0.999	1.083	0.082	0.641	0.508	0.523	0.536	0.57	0.942	0.984	0.081	0.794	0.497	0.697	0.885	0.668	0.986	1.025	0.082	0.758	0.548	0.73	0.545	0.728	0.964	1.028	0.082	0.835	0.552	0.605	0.558	0.74	0.827	1.037	0.083	0.822	0.545	0.723	0.719	0.891	0.947	1.024	0.082
20	0.854	0.614	0.925	0.975	0.996	1.038	1.113	0.082	0.652	0.548	0.513	0.534	0.575	0.98	1.011	0.081	0.82	0.561	0.712	0.896	0.685	1.025	1.051	0.082	0.787	0.62	0.742	0.543	0.737	0.999	1.054	0.082	0.852	0.605	0.611	0.557	0.753	0.844	1.084	0.083	0.845	0.65	0.697	0.724	0.906	0.971	1.058	0.082
20.5	0.85	0.671	0.919	0.976	0.995	1.04	1.116	0.082	0.688	0.612	0.517	0.54	0.589	1.004	1.034	0.081	0.825	0.615	0.734	0.889	0.707	1.069	1.067	0.082	0.798	0.714	0.755	0.549	0.761	1.037	1.078	0.082	0.856	0.694	0.616	0.565	0.779	0.873	1.133	0.083	0.848	0.729	0.699	0.739	0.911	0.988	1.109	0.082
21	0.856	0.757	0.929	0.983	1.019	1.096	1.157	0.082	0.718	0.681	0.524	0.543	0.601	1.053	1.093	0.081	0.837	0.718	0.759	0.898	0.741	1.095	1.123	0.082	0.814	0.724	0.779	0.553	0.793	1.058	1.139	0.082	0.862	0.744	0.623	0.569	0.82	0.92	1.16	0.083	0.855	0.733	0.704	0.763	0.921	1.018	1.146	0.082
21.5	0.848	0.787	0.923	0.983	1.026	1.124	1.202	0.082	0.743	0.698	0.521	0.549	0.615	1.062	1.108	0.081	0.837	0.742	0.769	0.897	0.768	1.096	1.15	0.082	0.819	0.744	0.791	0.557	0.818	1.058	1.155	0.082	0.863	0.749	0.626	0.573	0.847	0.951	1.167	0.083	0.856	0.746	0.7	0.776	0.925	1.061	1.151	0.082
22	0.846	0.804	0.924	0.981	1.035	1.123	1.211	0.082	0.761	0.717	0.522	0.553	0.632	1.062	1.115	0.081	0.84	0.765	0.78	0.904	0.798	1.085	1.156	0.082	0.824	0.764	0.798	0.565	0.848	1.051	1.158	0.082	0.865	0.769	0.634	0.581	0.885	0.971	1.152	0.083	0.856	0.76	0.705	0.791	0.932	1.079	1.146	0.082
22.5	0.848	0.839	0.926	0.989	1.049	1.119	1.214	0.082	0.778	0.752	0.543	0.564	0.657	1.068	1.115	0.081	0.843	0.795	0.798	0.915	0.858	1.082	1.15	0.082	0.83	0.796	0.815	0.578	0.895	1.053	1.153	0.082	0.867	0.796	0.642	0.591	0.936	0.98	1.139	0.083	0.86	0.785	0.723	0.815	0.947	1.081	1.136	0.082
23	0.847	0.861	0.928	0.994	1.11	1.111	1.208	0.082	0.791	0.769	0.543	0.568	0.688	1.067	1.113	0.081	0.846	0.818	0.808	0.922	0.896	1.08	1.143	0.082	0.834	0.82	0.821	0.581	0.935	1.051	1.143	0.082	0.87	0.814	0.649	0.598	0.939	0.979	1.127	0.083	0.863	0.809	0.721	0.826	0.959	1.078	1.126	0.082
23.5	0.853	0.879	0.936	1.007	1.132	1.112	1.201	0.082	0.804	0.791	0.536	0.574	0.712	1.074	1.112	0.081	0.855	0.84	0.819	0.939	0.902	1.084	1.137	0.082	0.841	0.842	0.833	0.589	0.948	1.057	1.14	0.082	0.878	0.834	0.655	0.605	0.939	0.979	1.125	0.083	0.871	0.838	0.714	0.836	1.012	1.078	1.124	0.082
24	0.848	0.894	0.936	1.006	1.125	1.106	1.187	0.082	0.809	0.809	0.536	0.583	0.722	1.073	1.107	0.081	0.855	0.859	0.819	0.951	0.911	1.082	1.127	0.082	0.843	0.857	0.832	0.601	0.956	1.054	1.129	0.082	0.878	0.853	0.662	0.616	0.937	0.982	1.116	0.083	0.87	0.863	0.717	0.849	1.033	1.078	1.115	0.082
24.5	0.832	0.901	0.916	0.985	1.101	1.084	1.16	0.082	0.807	0.833	0.555	0.598	0.737	1.058	1.092	0.081	0.838	0.869	0.824	0.949	0.929	1.064	1.109	0.082	0.829	0.868	0.831	0.629	0.962	1.039	1.107	0.082	0.866	0.867	0.684	0.631	0.944	0.99	1.095	0.083	0.854	0.878	0.744	0.868	1.033	1.072	1.098	0.082
25	0.844	0.926	0.934	1.002	1.114	1.094	1.165	0.082	0.826	0.857	0.565	0.607	0.747	1.073	1.102	0.081	0.852	0.892	0.845	0.982	0.95	1.075	1.113	0.082	0.845	0.894	0.848	0.647	0.975	1.051	1.11	0.082	0.875	0.887	0.689	0.642	0.958	1.005	1.101	0.083	0.865	0.906	0.761	0.896	1.046	1.082	1.103	0.082
25.5	0.842	0.941	0.94	1.001	1.116	1.092	1.157	0.082	0.834	0.878	0.573	0.622	0.759	1.077	1.102	0.081	0.853	0.912	0.855	1.002	0.971	1.074	1.109	0.082	0.846	0.911	0.858	0.663	0.987	1.052	1.104	0.082	0.875	0.905	0.708	0.655	0.972	1.017	1.097	0.083	0.865	0.923	0.784	0.919	1.05	1.085	1.099	0.082
26	0.848	0.956	0.945	1.007	1.118	1.094	1.154	0.082	0.841	0.891	0.576	0.627	0.769	1.083	1.103	0.081	0.858	0.928	0.866	1.02	0.979	1.078	1.11	0.082	0.853	0.926	0.866	0.67	0.993	1.057	1.104	0.082	0.88	0.916	0.713	0.667	0.976	1.022	1.098	0.083	0.871	0.941	0.778	0.932	1.055	1.088	1.099	0.082
26.5	0.832	0.957	0.934	0.992	1.107	1.081	1.138	0.082	0.836	0.909	0.586	0.666	0.778	1.072	1.092	0.081	0.845	0.932	0.868	1.016	0.996	1.067	1.096	0.082	0.84	0.929	0.867	0.698	0.994	1.046	1.089	0.082	0.87	0.927	0.735	0.696	0.985	1.026	1.085	0.083	0.858	0.954	0.793	0.959	1.048	1.081	1.088	0.082
27	0.829	0.964	0.934	0.997	1.107	1.079	1.135	0.082	0.839	0.927	0.596	0.695	0.792	1.073	1.092	0.081	0.845	0.942	0.876	1.029	1.007	1.067	1.094	0.082	0.844	0.94	0.874	0.72	1	1.048	1.087	0.082	0.871	0.941	0.75	0.72	0.995	1.029	1.084	0.083	0.859	0.97	0.812	0.979	1.051	1.081	1.085	0.082
27.5	0.834	0.975	0.949	1.022	1.11	1.084	1.138	0.082	0.848	0.945	0.61	0.712	0.809	1.081	1.098	0.081	0.853	0.956	0.889	1.041	1.023	1.073	1.099	0.082	0.85	0.952	0.887	0.748	1.01	1.053	1.09	0.082	0.876	0.956	0.768	0.745	1.005	1.036	1.085	0.083	0.864	0.985	0.838	1.001	1.057	1.085	1.087	0.082
28	0.83	0.99	0.946	1.027	1.112	1.081	1.132	0.082	0.848	0.961	0.624	0.733	0.822	1.082	1.098	0.081	0.85	0.967	0.899	1.094	1.028	1.072	1.096	0.082	0.849	0.966	0.892	0.788	1.018	1.053	1.087	0.082	0.875	0.965	0.782	0.769	1.013	1.043	1.084	0.083	0.862	0.996	0.853	1.045	1.062	1.086	1.085	0.082
28.5	0.846	1.011	0.971	1.073	1.138	1.1	1.147	0.082	0.866	0.992	0.644	0.763	0.845	1.103	1.112	0.081	0.866	0.991	0.925	1.123	1.047	1.09	1.109	0.082	0.866	0.99	0.914	0.796	1.036	1.069	1.1	0.082	0.885	0.989	0.8	0.809	1.03	1.058	1.097	0.083	0.875	1.02	0.876	1.056	1.076	1.095	1.095	0.082
29	0.831	1.01	0.958	1.072	1.117	1.08	1.129	0.082	0.854	0.991	0.661	0.786	0.862	1.086	1.099	0.081	0.852	0.992	0.921	1.113	1.045	1.073	1.095	0.082	0.85	0.997	0.913	0.808	1.029	1.053	1.084	0.082	0.875	0.988	0.809	0.808	1.03	1.053	1.082	0.083	0.863	1.019	0.891	1.052	1.069	1.085	1.084	0.082
29.5	0.821	1.014	0.952	1.088	1.106	1.071	1.117	0.082	0.848	0.995	0.692	0.798	0.887	1.077	1.093	0.081	0.846	0.993	0.924	1.104	1.049	1.063	1.088	0.082	0.844	1.008	0.911	0.825	1.033	1.046	1.074	0.082	0.869	0.995	0.83	0.821	1.038	1.058	1.073	0.083	0.855	1.026	0.916	1.053	1.068	1.081	1.078	0.082
30	0.827	1.031	0.958	1.147	1.113	1.077	1.124	0.082	0.856	1.012	0.711	0.809	0.908	1.085	1.098	0.081	0.853	1.011	0.934	1.113	1.053	1.071	1.093	0.082	0.852	1.022	0.924	0.841	1.035	1.052	1.082	0.082	0.875	1.013	0.846	0.83	1.04	1.059	1.079	0.083	0.863	1.043	0.92	1.057	1.071	1.083	1.081	0.082
30.5	0.834	1.046	0.968	1.173	1.124	1.087	1.133	0.082	0.866	1.027	0.743	0.826	0.933	1.095	1.107	0.081	0.861	1.032	0.947	1.121	1.059	1.079	1.101	0.082	0.858	1.045	0.947	0.856	1.041	1.059	1.091	0.082	0.879	1.029	0.874	0.84	1.043	1.062	1.086	0.083	0.868	1.06	0.932	1.062	1.079	1.089	1.088	0.082
31	0.822	1.047	0.953	1.162	1.108	1.073	1.119	0.082	0.857	1.028	0.785	0.847	0.962	1.083	1.097	0.081	0.851	1.03	0.94	1.113	1.06	1.067	1.091	0.082	0.847	1.052	0.948	0.877	1.042	1.048	1.08	0.082	0.871	1.035	0.889	0.856	1.042	1.059	1.075	0.083	0.859	1.062	0.942	1.063	1.072	1.082	1.079	0.082
31.5	0.818	1.054	0.948	1.158	1.104	1.068	1.115	0.082	0.857	1.039	0.808	0.869	0.994	1.079	1.095	0.081	0.849	1.04	0.938	1.11	1.063	1.063	1.088	0.082	0.844	1.06	0.952	0.898	1.044	1.045	1.076	0.082	0.87	1.048	0.904	0.87	1.044	1.061	1.071	0.083	0.855	1.068	0.947	1.068	1.07	1.08	1.076	0.082
32	0.81	1.052	0.937	1.148	1.094	1.06	1.107	0.082	0.852	1.048	0.837	0.894	1.009	1.072	1.09	0.081	0.839	1.049	0.934	1.106	1.062	1.054	1.082	0.082	0.837	1.061	0.96	0.921	1.049	1.037	1.069	0.082	0.864	1.056	0.916	0.889	1.043	1.059	1.063	0.083	0.847	1.069	0.956	1.072	1.066	1.074	1.07	0.082
32.5	0.821	1.074	0.963	1.163	1.118	1.078	1.122	0.082	0.866	1.066	0.867	0.925	1.034	1.09	1.104	0.081	0.855	1.06	0.959	1.122	1.076	1.07	1.095	0.082	0.853	1.086	0.972	0.943	1.057	1.053	1.081	0.082	0.877	1.077	0.924	0.903	1.056	1.072	1.078	0.083	0.862	1.089	0.97	1.083	1.077	1.086	1.081	0.082
33	0.823	1.082	0.974	1.162	1.121	1.079	1.121	0.082	0.869	1.078	0.889	0.95	1.046	1.092	1.103	0.081	0.858	1.072	0.979	1.127	1.08	1.071	1.094	0.082	0.857	1.1	0.987	0.962	1.066	1.055	1.081	0.082	0.879	1.088	0.935	0.909	1.06	1.074	1.079	0.083	0.864	1.101	0.977	1.086	1.08	1.086	1.08	0.082
33.5	0.813	1.08	0.991	1.149	1.107	1.065	1.108	0.082	0.86	1.085	0.901	0.988	1.043	1.08	1.093	0.081	0.846	1.074	0.993	1.118	1.075	1.059	1.083	0.082	0.843	1.097	1.003	0.981	1.062	1.043	1.071	0.082	0.869	1.097	0.942	0.926	1.057	1.069	1.068	0.083	0.852	1.103	0.993	1.085	1.073	1.077	1.071	0.082
34	0.808	1.085	1	1.142	1.095	1.057	1.101	0.082	0.856	1.093	0.921	1.018	1.046	1.073	1.088	0.081	0.841	1.08	1.01	1.112	1.073	1.052	1.078	0.082	0.839	1.1	1.021	1.002	1.061	1.037	1.064	0.082	0.864	1.105	0.961	0.951	1.056	1.066	1.061	0.083	0.849	1.105	1.007	1.084	1.068	1.072	1.066	0.082
34.5	0.802	1.088	1.014	1.137	1.087	1.053	1.096	0.082	0.852	1.096	0.945	1.036	1.046	1.067	1.084	0.081	0.837	1.083	1.02	1.111	1.07	1.048	1.074	0.082	0.836	1.103	1.038	1.02	1.058	1.034	1.06	0.082	0.862	1.11	0.981	0.976	1.055	1.064	1.058	0.083	0.845	1.105	1.019	1.084	1.065	1.069	1.063	0.082
35	0.8	1.095	1.029	1.136	1.087	1.051	1.094	0.082	0.853	1.107	0.968	1.049	1.05	1.067	1.084	0.081	0.835	1.09	1.042	1.111	1.071	1.046	1.072	0.082	0.833	1.107	1.056	1.034	1.06	1.032	1.057	0.082	0.86	1.121	1.002	1.005	1.055	1.065	1.056	0.083	0.841	1.112	1.029	1.085	1.065	1.067	1.06	0.082
35.5	0.817	1.12	1.059	1.158	1.115	1.074	1.113	0.082	0.871	1.135	0.993	1.068	1.071	1.091	1.102	0.081	0.857	1.117	1.071	1.133	1.089	1.067	1.088	0.082	0.855	1.143	1.097	1.053	1.074	1.052	1.074	0.082	0.876	1.145	1.031	1.029	1.07	1.08	1.074	0.083	0.861	1.14	1.057	1.099	1.084	1.082	1.075	0.082
36	0.807	1.117	1.064	1.143	1.102	1.062	1.101	0.082	0.861	1.136	0.999	1.065	1.062	1.079	1.093	0.081	0.843	1.115	1.075	1.125	1.081	1.056	1.079	0.082	0.843	1.135	1.105	1.054	1.069	1.043	1.065	0.082	0.869	1.145	1.044	1.041	1.064	1.073	1.065	0.083	0.852	1.143	1.061	1.094	1.079	1.073	1.068	0.082
36.5	0.807	1.124	1.091	1.143	1.106	1.065	1.103	0.082	0.863	1.145	1.022	1.072	1.064	1.082	1.096	0.081	0.846	1.124	1.135	1.13	1.084	1.059	1.082	0.082	0.845	1.141	1.141	1.063	1.075	1.046	1.069	0.082	0.871	1.155	1.104	1.06	1.068	1.075	1.068	0.083	0.853	1.148	1.074	1.099	1.081	1.076	1.069	0.082
37	0.798	1.123	1.106	1.135	1.097	1.057	1.095	0.082	0.857	1.148	1.085	1.077	1.065	1.076	1.09	0.081	0.839	1.127	1.127	1.126	1.08	1.052	1.076	0.082	0.837	1.14	1.134	1.066	1.074	1.04	1.06	0.082	0.864	1.153	1.097	1.083	1.065	1.073	1.06	0.083	0.845	1.152	1.081	1.096	1.073	1.07	1.063	0.082
37.5	0.807	1.139	1.131	1.149	1.114	1.071	1.109	0.082	0.868	1.171	1.081	1.091	1.071	1.089	1.103	0.081	0.852	1.142	1.14	1.136	1.09	1.064	1.087	0.082	0.851	1.164	1.141	1.078	1.081	1.052	1.069	0.082	0.874	1.176	1.102	1.104	1.075	1.082	1.071	0.083	0.857	1.169	1.111	1.105	1.083	1.079	1.071	0.082
38	0.795	1.135	1.171	1.13	1.089	1.051	1.09	0.082	0.856	1.161	1.086	1.082	1.063	1.071	1.086	0.081	0.833	1.143	1.126	1.121	1.077	1.047	1.071	0.082	0.832	1.163	1.125	1.072	1.072	1.035	1.056	0.082	0.861	1.166	1.093	1.105	1.064	1.07	1.056	0.083	0.842	1.164	1.115	1.093	1.073	1.068	1.057	0.082
38.5	0.8	1.147	1.166	1.142	1.104	1.063	1.099	0.082	0.865	1.183	1.099	1.092	1.071	1.083	1.096	0.081	0.843	1.151	1.133	1.133	1.085	1.058	1.079	0.082	0.843	1.178	1.131	1.081	1.079	1.045	1.064	0.082	0.868	1.185	1.099	1.117	1.073	1.077	1.066	0.083	0.851	1.193	1.173	1.104	1.082	1.076	1.065	0.082
39	0.792	1.144	1.156	1.128	1.089	1.05	1.087	0.082	0.855	1.186	1.101	1.085	1.063	1.071	1.085	0.081	0.83	1.159	1.122	1.121	1.074	1.045	1.068	0.082	0.829	1.163	1.118	1.074	1.07	1.034	1.053	0.082	0.858	1.186	1.093	1.114	1.065	1.069	1.054	0.083	0.839	1.172	1.171	1.094	1.072	1.066	1.054	0.082
39.5	0.783	1.14	1.146	1.118	1.077	1.041	1.078	0.082	0.848	1.189	1.107	1.086	1.061	1.063	1.077	0.081	0.824	1.158	1.114	1.114	1.069	1.038	1.06	0.082	0.823	1.148	1.109	1.071	1.066	1.027	1.045	0.082	0.852	1.177	1.093	1.113	1.06	1.063	1.047	0.083	0.83	1.158	1.167	1.089	1.063	1.06	1.05	0.082
40	0.788	1.152	1.146	1.124	1.084	1.045	1.082	0.082	0.852	1.193	1.117	1.094	1.065	1.068	1.082	0.081	0.826	1.169	1.116	1.114	1.071	1.042	1.064	0.082	0.826	1.15	1.108	1.074	1.069	1.03	1.048	0.082	0.854	1.181	1.094	1.117	1.063	1.068	1.05	0.083	0.834	1.154	1.171	1.091	1.067	1.064	1.052	0.082
40.5	0.79	1.168	1.146	1.131	1.089	1.052	1.088	0.082	0.858	1.194	1.124	1.1	1.073	1.075	1.086	0.081	0.833	1.169	1.121	1.122	1.078	1.047	1.069	0.082	0.833	1.152	1.111	1.082	1.073	1.036	1.054	0.082	0.859	1.182	1.097	1.121	1.069	1.072	1.055	0.083	0.839	1.154	1.173	1.097	1.073	1.068	1.055	0.082
41	0.807	1.189	1.161	1.154	1.122	1.078	1.11	0.082	0.875	1.214	1.142	1.122	1.095	1.1	1.107	0.081	0.854	1.185	1.141	1.145	1.098	1.07	1.088	0.082	0.854	1.166	1.128	1.102	1.089	1.058	1.072	0.082	0.877	1.196	1.11	1.135	1.087	1.088	1.073	0.083	0.858	1.166	1.185	1.115	1.092	1.083	1.072	0.082
41.5	0.808	1.182	1.153	1.149	1.121	1.079	1.108	0.082	0.875	1.206	1.142	1.119	1.097	1.099	1.106	0.081	0.853	1.179	1.141	1.148	1.101	1.071	1.086	0.082	0.854	1.16	1.129	1.103	1.089	1.058	1.072	0.082	0.879	1.188	1.111	1.133	1.084	1.087	1.075	0.083	0.861	1.161	1.187	1.116	1.093	1.081	1.073	0.082
42	0.807	1.174	1.151	1.147	1.118	1.076	1.106	0.082	0.872	1.204	1.146	1.122	1.097	1.097	1.105	0.081	0.853	1.174	1.139	1.146	1.099	1.068	1.084	0.082	0.854	1.159	1.123	1.103	1.092	1.056	1.07	0.082	0.877	1.188	1.111	1.133	1.085	1.086	1.072	0.083	0.857	1.157	1.185	1.115	1.091	1.08	1.071	0.082
42.5	0.787	1.138	1.125	1.118	1.089	1.046	1.08	0.082	0.85	1.176	1.128	1.102	1.074	1.071	1.084	0.081	0.826	1.14	1.114	1.119	1.075	1.042	1.063	0.082	0.826	1.129	1.1	1.081	1.074	1.032	1.048	0.082	0.854	1.159	1.096	1.116	1.065	1.07	1.05	0.083	0.833	1.13	1.17	1.094	1.068	1.061	1.05	0.082
43	0.788	1.138	1.125	1.122	1.092	1.051	1.084	0.082	0.855	1.175	1.132	1.103	1.076	1.075	1.087	0.081	0.83	1.14	1.117	1.124	1.078	1.046	1.066	0.082	0.831	1.129	1.103	1.085	1.076	1.036	1.051	0.082	0.859	1.159	1.099	1.118	1.068	1.071	1.053	0.083	0.839	1.129	1.169	1.097	1.072	1.065	1.053	0.082
43.5	0.799	1.149	1.137	1.14	1.115	1.072	1.103	0.082	0.868	1.19	1.146	1.121	1.095	1.095	1.104	0.081	0.848	1.153	1.13	1.141	1.094	1.065	1.082	0.082	0.848	1.141	1.117	1.099	1.089	1.055	1.067	0.082	0.869	1.173	1.11	1.13	1.084	1.085	1.07	0.083	0.852	1.14	1.179	1.112	1.085	1.08	1.067	0.082
44	0.768	1.098	1.095	1.091	1.06	1.022	1.055	0.082	0.832	1.14	1.11	1.077	1.052	1.046	1.061	0.081	0.803	1.101	1.089	1.096	1.053	1.02	1.041	0.082	0.803	1.096	1.079	1.06	1.052	1.01	1.028	0.082	0.835	1.127	1.084	1.099	1.048	1.05	1.03	0.083	0.813	1.101	1.148	1.073	1.048	1.044	1.033	0.082
44.5	0.78	1.111	1.11	1.11	1.08	1.042	1.075	0.082	0.849	1.155	1.123	1.095	1.067	1.066	1.08	0.081	0.821	1.114	1.105	1.113	1.069	1.039	1.059	0.082	0.823	1.107	1.094	1.076	1.065	1.029	1.044	0.082	0.848	1.139	1.095	1.11	1.062	1.065	1.046	0.083	0.829	1.109	1.159	1.088	1.061	1.057	1.046	0.082
45	0.781	1.109	1.114	1.112	1.083	1.044	1.077	0.082	0.853	1.157	1.127	1.099	1.073	1.07	1.082	0.081	0.824	1.113	1.108	1.117	1.073	1.041	1.061	0.082	0.827	1.108	1.101	1.08	1.069	1.032	1.046	0.082	0.852	1.139	1.098	1.113	1.066	1.068	1.049	0.083	0.833	1.109	1.162	1.091	1.065	1.061	1.049	0.082
45.5	0.774	1.096	1.103	1.101	1.072	1.036	1.067	0.082	0.843	1.143	1.12	1.089	1.063	1.061	1.073	0.081	0.814	1.101	1.1	1.11	1.064	1.033	1.052	0.082	0.817	1.094	1.092	1.071	1.061	1.024	1.038	0.082	0.843	1.127	1.092	1.106	1.06	1.06	1.042	0.083	0.823	1.099	1.155	1.084	1.056	1.054	1.043	0.082
46	0.78	1.104	1.113	1.113	1.086	1.05	1.079	0.082	0.853	1.152	1.131	1.099	1.075	1.073	1.083	0.081	0.826	1.109	1.111	1.123	1.074	1.046	1.062	0.082	0.829	1.103	1.106	1.083	1.07	1.036	1.048	0.082	0.853	1.135	1.099	1.114	1.068	1.067	1.053	0.083	0.835	1.106	1.164	1.093	1.067	1.063	1.051	0.082
46.5	0.772	1.088	1.102	1.098	1.069	1.034	1.065	0.082	0.843	1.136	1.12	1.085	1.061	1.059	1.071	0.081	0.813	1.091	1.097	1.107	1.062	1.032	1.051	0.082	0.817	1.088	1.092	1.069	1.058	1.024	1.037	0.082	0.844	1.119	1.091	1.103	1.057	1.057	1.041	0.083	0.825	1.091	1.154	1.081	1.055	1.051	1.041	0.082
47	0.77	1.079	1.1	1.093	1.068	1.031	1.063	0.082	0.839	1.131	1.118	1.085	1.059	1.058	1.069	0.081	0.808	1.087	1.096	1.105	1.06	1.03	1.049	0.082	0.81	1.082	1.089	1.067	1.058	1.022	1.035	0.082	0.84	1.115	1.088	1.101	1.056	1.056	1.04	0.083	0.821	1.085	1.152	1.078	1.054	1.049	1.038	0.082
47.5	0.793	1.111	1.135	1.129	1.108	1.069	1.097	0.082	0.863	1.161	1.149	1.115	1.096	1.093	1.1	0.081	0.838	1.116	1.127	1.138	1.09	1.062	1.077	0.082	0.841	1.109	1.121	1.098	1.083	1.052	1.062	0.082	0.865	1.141	1.109	1.123	1.081	1.079	1.066	0.083	0.847	1.11	1.176	1.105	1.081	1.075	1.061	0.082
48	0.772	1.078	1.109	1.098	1.073	1.039	1.068	0.082	0.844	1.135	1.124	1.088	1.067	1.065	1.075	0.081	0.815	1.087	1.1	1.111	1.065	1.035	1.053	0.082	0.817	1.083	1.093	1.072	1.06	1.027	1.039	0.082	0.845	1.114	1.09	1.101	1.058	1.059	1.043	0.083	0.825	1.084	1.157	1.082	1.056	1.052	1.041	0.082

## Sheet: Fig7_Guex C
Script used Main_Script.m			Function used	fun_Hill_HandlingTime.m and fun_Hill_HandlingTimev3.m
Ratios (Pve:Ppu)	100:1	10:1	1:1	1:10	1:100
T_W2	0.00034	0.000285	0.00024	0.00018	0.00012
Parameter means	P.veronii	P.putida
kappa_1	3567.9	14216
kappa_2	0.363	1.5436
kappa_3	0.3999	4.2583
	D-Mannitol	Putrescine
Initial resource concentration (g/mL)	0.00048024	0.00048
Time simulation (hours)	48
Initial proportions (g/mL) (Pve:Ppu)	100:1	10:1	1:1	1:10	1:100
P.veronii	4.94e-06	4.9e-06	2.44e-06	5.16e-07	7.36e-08
P.putida	2.29e-08	1.75e-07	1.01e-06	1.84e-06	1.78e-06

## Sheet: Fig7_Guex D
Script used Main_Script.m			Function used	fun_Hill_HandlingTime.m and fun_Hill_HandlingTimev3.m
Ratios (Pve:Ppu)	100:1	10:1	1:1	1:10	1:100
T_W2	0.00034	0.000285	0.00024	0.00018	0.00012
Parameter means	P.veronii	P.putida
kappa_1	3567.9	14216
kappa_2	0.363	1.5436
kappa_3	0.3999	4.2583
	D-Mannitol	Putrescine
Initial resource concentration (g/mL)	0.00048024	0.00048
Time simulation (hours)	48
Initial proportions (g/mL) (Pve:Ppu)	100:1	10:1	1:1	1:10	1:100
P.veronii	4.94e-06	4.9e-06	2.44e-06	5.16e-07	7.36e-08
P.putida	2.29e-08	1.75e-07	1.01e-06	1.84e-06	1.78e-06
Stationary abundance (g/mL) (Pve:Ppu)	100:1	10:1	1:1	1:10	1:100
Pve	0.000167733	0.000181022	0.000197427	0.000218337	0.000238567
Ppu	0.000167101	0.000163426	0.000169131	0.000171826	0.000175408

## Sheet: Fig7_Guex E
Script used Main_Script.m			Function used	fun_Hill_HandlingTimev3.m
Ratios (Pve:Ppu)	100:1	10:1	1:1	1:10	1:100
T_W2	0.00034	0.000285	0.00024	0.00018	0.00012
Parameter means	P.veronii	P.putida
kappa_1	3567.9	14216
kappa_2	0.363	1.5436
kappa_3	0.3999	4.2583
	D-Mannitol	Putrescine
Initial resource concentration (g/mL)	0.00048024	0.00048
Time simulation (hours)	48
Initial proportions (g/mL) (Pve:Ppu)	100:1	10:1	1:1	1:10	1:100
P.veronii	4.94e-06	4.9e-06	2.44e-06	5.16e-07	7.36e-08
P.putida	2.29e-08	1.75e-07	1.01e-06	1.84e-06	1.78e-06
